# Supplementary material for: 4-[3-(Phen­oxy­meth­yl)-7H-1,2,4-triazolo[3,4-b][1,3,4]thia­diazin-6-yl]-3-(p-tol­yl)sydnone
Source: Acta Crystallogr Sect E Struct Rep Online. 2010 Jul 31;66(Pt 8):o2178–9. doi: 10.1107/S1600536810029910 (PMC3007409; doi:10.1107/S1600536810029910)
Supplement: Supplementary file 2 [file e-66-o2178-Isup2.hkl]

# 
# h,k,l, Fc-squared, Fo-squared, sigma(Fo-squared) and status flag 
# 
data_I
_shelx_title ' BK32am in P2(1)/c   100K' 
_shelx_refln_list_code          4 
_shelx_F_calc_maximum      224.54 
_exptl_crystal_F_000       872.00 
_reflns_d_resolution_high  0.7696 
 
loop_ 
 _symmetry_equiv_pos_as_xyz 
 'x, y, z' 
 '-x, y+1/2, -z+1/2' 
 '-x, -y, -z' 
 'x, -y-1/2, z-1/2' 
 
_cell_length_a    20.6555 
_cell_length_b     8.1918 
_cell_length_c    11.1979 
_cell_angle_alpha  90.000 
_cell_angle_beta   96.127 
_cell_angle_gamma  90.000 
 
_shelx_F_squared_multiplier     1.000 
 
loop_ 
 _refln_index_h 
 _refln_index_k 
 _refln_index_l 
 _refln_F_squared_calc 
 _refln_F_squared_meas 
 _refln_F_squared_sigma 
 _refln_observed_status 
   2   0   0     4753.27     4003.97     49.73 o 
   3   0   0        7.57       18.28      4.74 o 
   4   0   0    19290.78    17190.06    177.37 o 
   5   0   0     2134.89     1885.83     28.36 o 
   6   0   0       53.36      112.65     21.50 o 
   7   0   0     4467.03     4192.84     46.56 o 
   8   0   0      978.21      859.87     24.38 o 
   9   0   0      188.66      156.34     15.32 o 
  10   0   0     1035.74      810.75     29.97 o 
  11   0   0      143.23      206.57     18.98 o 
  12   0   0       29.57       41.25     17.83 o 
  13   0   0      363.67      359.10     25.05 o 
  14   0   0        0.81      -13.36     18.94 o 
  15   0   0      385.46      337.90     35.05 o 
  16   0   0      850.98      827.69     38.72 o 
  17   0   0     2453.02     2534.84     81.36 o 
  18   0   0     3487.56     3575.87    110.71 o 
  19   0   0      859.20      955.71     62.39 o 
  20   0   0        7.00       11.64     32.63 o 
  21   0   0      145.06      166.07     37.16 o 
  22   0   0      626.14      601.90     53.40 o 
  23   0   0      223.36      234.02     45.44 o 
  24   0   0      362.59      408.94     50.06 o 
  25   0   0       16.59       16.74     46.01 o 
  26   0   0      330.04      350.89     50.92 o 
   1   1   0      873.23      819.20     10.21 o 
   2   1   0       13.68       12.49      3.57 o 
   3   1   0     2754.53     2483.39     35.03 o 
   4   1   0      209.01      185.01     11.69 o 
   5   1   0      814.04      756.60     28.51 o 
   6   1   0      184.17      183.82     16.09 o 
   7   1   0      929.78      853.95     15.59 o 
   8   1   0     2293.02     2299.39     23.59 o 
   9   1   0      861.47      918.54     19.38 o 
  10   1   0        0.95        9.34     10.19 o 
  11   1   0       15.68        7.35     10.92 o 
  12   1   0     4346.12     4390.28     39.76 o 
  13   1   0     4981.66     4800.53     43.73 o 
  14   1   0     1603.31     1557.54     28.24 o 
  15   1   0       60.18       75.99     16.22 o 
  16   1   0      219.24      188.15     23.09 o 
  17   1   0      462.75      471.97     27.48 o 
  18   1   0      665.91      650.39     36.01 o 
  19   1   0        3.34       29.34     25.38 o 
  20   1   0       24.13       33.80     25.63 o 
  21   1   0       88.89      119.95     32.59 o 
  22   1   0      250.38      246.72     33.94 o 
  23   1   0      186.65      223.44     36.71 o 
  24   1   0      115.57      192.36     36.35 o 
  25   1   0       53.32      124.05     33.13 o 
  26   1   0       50.85       75.63     32.91 o 
   0   2   0    10449.87    10358.05    166.45 o 
   1   2   0     6314.25     6483.54     49.00 o 
   2   2   0      992.20      927.58     16.55 o 
   3   2   0      158.03      207.40     10.00 o 
   4   2   0     5741.24     5490.17     46.34 o 
   5   2   0      450.29      416.46     13.47 o 
   6   2   0       86.29       88.40      7.13 o 
   7   2   0      203.41      183.05      9.45 o 
   8   2   0      831.07      735.67     15.47 o 
   9   2   0     3159.76     2992.96     38.96 o 
  10   2   0      236.02      272.74     12.73 o 
  11   2   0        1.24        9.22     10.88 o 
  12   2   0        0.57        3.70     15.84 o 
  13   2   0      814.63      744.90     30.74 o 
  14   2   0      107.99       91.82     21.45 o 
  15   2   0     1074.03     1041.61     37.47 o 
  16   2   0      219.29      197.33     26.38 o 
  17   2   0        2.72      -36.63     22.69 o 
  18   2   0      352.25      306.53     31.25 o 
  19   2   0       30.54        7.16     28.05 o 
  20   2   0      231.72      219.92     33.85 o 
  21   2   0      105.19       90.64     32.61 o 
  22   2   0       47.08       52.54     32.21 o 
  23   2   0       11.78       48.28     37.42 o 
  24   2   0       86.27      131.74     38.86 o 
  25   2   0      218.48      316.24     51.59 o 
  26   2   0      488.28      554.68     78.96 o 
   1   3   0     2663.69     2788.63     30.82 o 
   2   3   0     4402.80     4256.45     39.85 o 
   3   3   0     1752.62     1670.87     23.21 o 
   4   3   0       78.35      102.08      8.48 o 
   5   3   0      183.28      213.97     10.86 o 
   6   3   0      407.01      406.17     13.19 o 
   7   3   0     1191.24     1210.71     19.02 o 
   8   3   0      343.86      342.20     12.21 o 
   9   3   0      391.22      367.28     12.63 o 
  10   3   0        0.37       -3.82      6.70 o 
  11   3   0      413.51      428.54     23.19 o 
  12   3   0        3.58        5.52     17.69 o 
  13   3   0     2104.33     2001.68     44.32 o 
  14   3   0      307.71      301.28     29.75 o 
  15   3   0        7.05       -1.41     25.88 o 
  16   3   0      538.69      509.89     37.11 o 
  17   3   0        0.03      -46.49     25.16 o 
  18   3   0       15.67      -15.97     31.76 o 
  19   3   0      219.39      210.57     36.06 o 
  20   3   0      272.95      298.51     48.13 o 
  21   3   0      227.83      161.26     41.25 o 
  22   3   0        6.21       43.86     35.19 o 
  23   3   0        0.46       41.15     51.21 o 
  24   3   0       81.37       46.17     45.13 o 
  25   3   0       55.51       69.72     47.39 o 
   0   4   0     4751.79     5097.49     69.68 o 
   1   4   0        1.84       31.87      9.87 o 
   2   4   0       64.29       54.36      9.32 o 
   3   4   0     1605.91     1739.16     27.17 o 
   4   4   0       40.85       41.68      9.54 o 
   5   4   0      864.20      818.47     21.32 o 
   6   4   0      345.15      339.02     15.06 o 
   7   4   0      240.17      245.42     15.21 o 
   8   4   0      570.21      509.99     16.89 o 
   9   4   0        6.75        0.55      9.26 o 
  10   4   0      418.81      373.90     18.66 o 
  11   4   0       44.09       56.11     14.67 o 
  12   4   0        5.98       14.15     21.21 o 
  13   4   0      115.26       90.26     30.62 o 
  14   4   0      484.38      485.38     41.18 o 
  15   4   0      702.04      678.22     45.29 o 
  16   4   0      882.98      800.88     54.73 o 
  17   4   0      471.73      412.84     34.60 o 
  18   4   0        0.02        8.10     26.67 o 
  19   4   0      297.44      261.84     34.61 o 
  20   4   0      222.40      247.50     50.29 o 
  21   4   0       13.59       42.01     44.64 o 
  22   4   0       49.31       77.00     32.98 o 
  23   4   0       50.98      156.40     58.30 o 
  24   4   0       72.00      163.87     93.71 o 
   1   5   0     3720.18     3768.74     44.69 o 
   2   5   0       78.07      123.58     12.16 o 
   3   5   0     3093.57     3098.06     40.25 o 
   4   5   0      332.81      281.39     17.15 o 
   5   5   0     1051.10     1057.79     25.31 o 
   6   5   0     1479.37     1381.09     32.82 o 
   7   5   0     2311.94     2315.20     41.79 o 
   8   5   0        0.79       22.50     13.30 o 
   9   5   0      325.17      390.05     22.30 o 
  10   5   0      108.86      115.58     22.56 o 
  11   5   0      727.29      687.00     44.48 o 
  12   5   0      448.77      413.81     45.77 o 
  13   5   0      926.37      819.19     56.20 o 
  14   5   0       90.76      120.18     47.77 o 
  15   5   0      897.73      827.75     56.91 o 
  16   5   0       38.61       66.18     33.60 o 
  17   5   0      283.71      297.43     46.10 o 
  18   5   0        0.37        3.52     33.50 o 
  19   5   0      357.65      404.90     88.69 o 
  20   5   0       27.15       12.59     55.56 o 
  21   5   0       80.89      153.98     52.63 o 
  22   5   0        8.97       -1.69     58.25 o 
  23   5   0       23.41       67.41     65.29 o 
   0   6   0     1686.36     1888.68     50.48 o 
   1   6   0     3767.70     3661.72     51.65 o 
   2   6   0      449.87      473.39     33.07 o 
   3   6   0      267.49      328.65     22.31 o 
   4   6   0      110.53      106.42     17.62 o 
   5   6   0       14.77       16.73     13.74 o 
   6   6   0      131.96      114.74     17.61 o 
   7   6   0      592.52      558.05     27.02 o 
   8   6   0     1061.38     1003.65     44.98 o 
   9   6   0      484.25      474.71     44.74 o 
  10   6   0      267.60      296.94     41.75 o 
  11   6   0        8.90       -4.93     27.11 o 
  12   6   0     1060.97      883.29     56.93 o 
  13   6   0       22.67       21.88     28.34 o 
  14   6   0     1650.52     1464.60     75.61 o 
  15   6   0        3.06        8.02     35.33 o 
  16   6   0     1503.33     1448.28    148.28 o 
  17   6   0     1276.18     1364.77     88.79 o 
  18   6   0     1097.98     1237.62    148.03 o 
  19   6   0       90.65      224.56     93.39 o 
  20   6   0       52.10       -9.25     92.21 o 
  21   6   0       80.80       75.61     63.19 o 
  22   6   0      166.05      152.63     87.36 o 
   1   7   0      235.40      251.63     32.19 o 
   2   7   0     1687.14     1540.66     54.17 o 
   3   7   0      767.47      773.93     48.22 o 
   4   7   0     1449.13     1408.39     84.53 o 
   5   7   0       32.00       41.11     24.08 o 
   6   7   0      959.28      810.94     44.21 o 
   7   7   0      204.12      199.24     36.98 o 
   8   7   0      644.81      677.90     52.70 o 
   9   7   0      123.56      144.34     35.77 o 
  10   7   0      190.83      219.09     41.56 o 
  11   7   0      612.96      637.52     55.22 o 
  12   7   0      120.50       96.98     35.94 o 
  13   7   0      183.90      197.20     44.35 o 
  14   7   0      504.50      514.75     59.00 o 
  15   7   0      265.21      310.99     50.14 o 
  16   7   0       28.86      158.31     82.47 o 
  17   7   0       18.46       13.36     90.40 o 
  18   7   0       42.37      -39.80     86.09 o 
  19   7   0      101.59        4.41     93.19 o 
  20   7   0      150.88      185.99    110.69 o 
   0   8   0        0.12      -10.36     41.67 o 
   1   8   0       29.10       28.03     60.91 o 
   2   8   0      942.96      934.66     67.55 o 
   3   8   0       56.35       62.77     35.13 o 
   4   8   0       13.69      -29.80     27.16 o 
   5   8   0      713.40      627.21     53.78 o 
   6   8   0        0.07      -15.90     27.56 o 
   7   8   0      604.84      555.93     56.58 o 
   8   8   0      535.25      557.82     58.24 o 
   9   8   0       92.20       71.67     35.40 o 
  10   8   0       20.46       11.65     30.13 o 
  11   8   0      170.46      203.19     55.15 o 
  12   8   0     1191.26     1065.23    111.50 o 
  13   8   0       82.91       -2.06     54.51 o 
  14   8   0       57.83        0.63     59.97 o 
  15   8   0       53.63       16.65     62.39 o 
  16   8   0      359.72      491.37    122.38 o 
  17   8   0      246.60      191.73    108.34 o 
   1   9   0      132.71      125.62     45.09 o 
   2   9   0      345.22      317.85     58.75 o 
   3   9   0      290.21      284.58     57.40 o 
   4   9   0       86.30       64.72     36.43 o 
   5   9   0        3.93      -34.80     29.93 o 
   6   9   0      239.14      158.67     42.21 o 
   7   9   0      231.90      262.25     61.21 o 
   8   9   0        0.81      -19.38     46.94 o 
   9   9   0        0.43      -58.56     49.43 o 
  10   9   0      139.50       93.05     58.37 o 
  11   9   0        0.47      -58.15     51.24 o 
  12   9   0      572.50      554.80    122.86 o 
  13   9   0       53.09      -62.47     59.89 o 
  14   9   0       54.94       20.81     65.60 o 
   0  10   0        0.56       72.37     47.71 o 
   1  10   0        0.26       61.27     38.13 o 
   2  10   0       16.13       23.03     50.51 o 
   3  10   0       31.18       70.72     35.31 o 
   4  10   0      395.37      225.36     72.36 o 
   5  10   0       23.29       40.21     51.56 o 
   6  10   0     1177.65     1001.33     95.23 o 
   7  10   0       25.81       11.15     50.08 o 
   8  10   0        0.50      -79.44     48.47 o 
   9  10   0       29.24      -57.94     52.41 o 
 -26   1   1        0.22       71.40     52.05 o 
 -25   1   1      233.83      388.07     89.23 o 
 -24   1   1      332.25      415.19     41.02 o 
 -23   1   1       17.95       42.59     32.07 o 
 -22   1   1       26.89      -17.56     29.74 o 
 -21   1   1        1.78        9.97     27.70 o 
 -20   1   1       63.55       95.42     31.24 o 
 -19   1   1        7.74       12.65     24.78 o 
 -18   1   1      735.04      698.78     31.02 o 
 -17   1   1        5.96      -13.53     21.78 o 
 -16   1   1      629.46      665.52     25.41 o 
 -15   1   1       64.47       41.52     16.99 o 
 -14   1   1      660.64      622.55     22.60 o 
 -13   1   1       27.06       19.38     13.30 o 
 -12   1   1      194.73      207.51     13.80 o 
 -11   1   1      720.54      750.81     19.35 o 
 -10   1   1      523.00      508.81     16.29 o 
  -9   1   1     1002.75     1171.52     24.27 o 
  -8   1   1     2272.70     2194.53     24.15 o 
  -7   1   1      116.60      125.17     11.04 o 
  -6   1   1      980.59      867.07     19.92 o 
  -5   1   1      208.42      179.27     17.71 o 
  -4   1   1       61.49       48.19     16.26 o 
  -3   1   1        6.28       -1.97      5.78 o 
  -2   1   1       19.67       20.37      5.04 o 
  -1   1   1      326.08      344.69      9.24 o 
   0   1   1      363.34      359.21      9.24 o 
   1   1   1     2712.70     2536.04     26.81 o 
   2   1   1     2589.30     2522.63     21.53 o 
   3   1   1      956.36      911.39     14.83 o 
   4   1   1        9.27        7.92      7.77 o 
   5   1   1     1634.79     1508.60     21.56 o 
   6   1   1     1059.07      972.46     16.81 o 
   7   1   1      109.46       94.33      9.16 o 
   8   1   1     1221.84     1150.21     19.92 o 
   9   1   1      426.94      399.71     13.61 o 
  10   1   1        4.13      -15.04      7.52 o 
  11   1   1      880.00      877.42     14.91 o 
  12   1   1       26.73       25.08      6.98 o 
  13   1   1       12.50       -1.55      7.34 o 
  14   1   1      610.80      606.79     15.37 o 
  15   1   1      229.71      235.83     15.00 o 
  16   1   1        2.04       -3.44     14.15 o 
  17   1   1       64.50       33.15     25.27 o 
  18   1   1      506.23      511.57     33.06 o 
  19   1   1      387.73      443.28     31.89 o 
  20   1   1      311.51      342.99     31.30 o 
  21   1   1       20.19       10.80     26.66 o 
  22   1   1       46.05       37.67     25.58 o 
  23   1   1       33.46       84.68     29.88 o 
  24   1   1        3.34       56.90     30.50 o 
  25   1   1      104.60      232.98     37.82 o 
  26   1   1       22.94       57.18     34.90 o 
 -26   2   1       71.13      143.34     51.95 o 
 -25   2   1      169.07      202.08     42.77 o 
 -24   2   1       91.16      143.63     36.11 o 
 -23   2   1       15.45       20.73     36.38 o 
 -22   2   1       11.75       36.91     32.63 o 
 -21   2   1       44.29       63.57     32.17 o 
 -20   2   1        0.74       21.66     30.27 o 
 -19   2   1      508.66      533.80     36.02 o 
 -18   2   1      876.32      935.64     43.82 o 
 -17   2   1     3563.36     3714.38     67.19 o 
 -16   2   1     1814.23     1785.30     45.72 o 
 -15   2   1       48.19       66.14     16.14 o 
 -14   2   1       66.16       93.53     15.78 o 
 -13   2   1     1790.41     1643.20     29.10 o 
 -12   2   1        1.03       -2.77     12.06 o 
 -11   2   1       76.30       61.43     12.28 o 
 -10   2   1      101.23       64.55     12.21 o 
  -9   2   1       88.58      119.05     12.08 o 
  -8   2   1      211.10      148.38     11.54 o 
  -7   2   1       79.87       98.55     10.03 o 
  -6   2   1      404.75      400.11     14.91 o 
  -5   2   1      724.62      618.07     15.94 o 
  -4   2   1     2575.56     2406.00     29.47 o 
  -3   2   1     5746.74     5697.85     54.85 o 
  -2   2   1    12630.17    12562.29     87.35 o 
  -1   2   1     4408.82     4642.21     48.24 o 
   0   2   1    24527.54    24552.02    222.95 o 
   1   2   1    13405.61    13633.88    126.37 o 
   2   2   1     2521.69     2510.79     31.47 o 
   3   2   1       42.87       59.59      8.28 o 
   4   2   1     3196.48     3034.32     30.44 o 
   5   2   1     4540.35     4280.85     48.71 o 
   6   2   1     2081.05     1836.62     24.95 o 
   7   2   1     1145.52     1003.92     20.66 o 
   8   2   1      817.00      700.57     19.89 o 
   9   2   1      217.09      239.50     13.51 o 
  10   2   1      143.69      154.38     12.94 o 
  11   2   1      981.20      933.14     24.24 o 
  12   2   1     1109.67     1086.51     29.47 o 
  13   2   1      971.48      866.24     29.41 o 
  14   2   1       54.15       31.29     14.73 o 
  15   2   1       26.27       18.83     14.91 o 
  16   2   1     1362.78     1404.09     36.35 o 
  17   2   1       25.54        8.88     23.05 o 
  18   2   1      160.32      147.36     27.88 o 
  19   2   1       52.73       43.25     28.73 o 
  20   2   1      127.80      140.58     33.04 o 
  21   2   1     1038.62     1198.52     53.26 o 
  22   2   1      372.43      498.33     85.06 o 
  23   2   1      129.87      250.14     44.16 o 
  24   2   1      110.62      169.23     51.95 o 
  25   2   1       16.66       91.14     39.03 o 
 -25   3   1        0.87       13.37     36.44 o 
 -24   3   1      637.10      809.44     81.62 o 
 -23   3   1      457.05      582.99     59.81 o 
 -22   3   1      912.74     1155.68     68.32 o 
 -21   3   1      287.75      354.23     42.10 o 
 -20   3   1        2.57       -0.81     31.97 o 
 -19   3   1      393.39      344.59     39.31 o 
 -18   3   1      770.27      693.31     42.27 o 
 -17   3   1        2.10       -9.56     26.80 o 
 -16   3   1      755.99      829.43     44.74 o 
 -15   3   1       11.18      -17.03     25.66 o 
 -14   3   1       10.87        4.77     23.65 o 
 -13   3   1      927.96      834.77     24.19 o 
 -12   3   1        2.98       -5.10     10.38 o 
 -11   3   1      513.60      536.02     19.25 o 
 -10   3   1      345.86      355.48     15.57 o 
  -9   3   1     1315.57     1458.63     24.56 o 
  -8   3   1      816.53      717.40     19.58 o 
  -7   3   1      292.49      275.62     13.59 o 
  -6   3   1      694.59      552.38     15.53 o 
  -5   3   1     4124.93     3978.11     41.88 o 
  -4   3   1     5184.94     4844.43     48.19 o 
  -3   3   1     3190.55     3259.07     34.79 o 
  -2   3   1        1.92        6.69      7.70 o 
  -1   3   1     3548.47     3430.06     35.25 o 
   0   3   1     1728.07     1774.88     24.74 o 
   1   3   1     2239.65     2419.55     28.83 o 
   2   3   1     1732.79     1717.11     22.29 o 
   3   3   1      125.72      148.36     10.31 o 
   4   3   1     1450.11     1572.93     23.39 o 
   5   3   1       86.58      108.26      8.72 o 
   6   3   1      331.15      344.65     12.81 o 
   7   3   1       58.58       55.29      7.74 o 
   8   3   1     2106.88     1986.04     33.50 o 
   9   3   1     2142.57     1988.99     34.90 o 
  10   3   1      890.53      744.13     22.46 o 
  11   3   1      510.88      475.53     18.99 o 
  12   3   1      167.46      118.19     15.89 o 
  13   3   1      516.99      462.63     26.24 o 
  14   3   1      514.14      501.52     32.93 o 
  15   3   1       46.15       39.42     26.48 o 
  16   3   1       95.32       93.85     28.38 o 
  17   3   1      136.99      115.81     30.38 o 
  18   3   1      708.22      708.15     42.00 o 
  19   3   1     1480.15     1674.01     60.87 o 
  20   3   1      145.90      159.84     35.96 o 
  21   3   1      144.88      149.27     41.44 o 
  22   3   1        3.34       53.33     34.85 o 
  23   3   1      104.01       95.25     44.26 o 
  24   3   1       29.88       32.54     44.33 o 
  25   3   1      187.23      173.24     49.61 o 
 -24   4   1       44.60       38.79     41.27 o 
 -23   4   1        1.54       94.40     35.40 o 
 -22   4   1      158.75      162.98     57.35 o 
 -21   4   1      162.44      163.22     37.30 o 
 -20   4   1       47.39       89.74     31.28 o 
 -19   4   1      879.53      857.99     48.86 o 
 -18   4   1      428.06      410.53     37.02 o 
 -17   4   1     1074.59     1066.38     48.80 o 
 -16   4   1     2111.40     2202.13     65.13 o 
 -15   4   1       20.50       28.07     44.04 o 
 -14   4   1       26.89       14.62     27.74 o 
 -13   4   1       63.76       41.70     28.41 o 
 -12   4   1      886.46      852.76     24.55 o 
 -11   4   1      511.88      482.69     20.15 o 
 -10   4   1      357.23      329.32     16.61 o 
  -9   4   1      823.73      803.20     20.67 o 
  -8   4   1       44.01       34.33     11.74 o 
  -7   4   1      460.84      425.95     16.67 o 
  -6   4   1      710.00      665.41     19.28 o 
  -5   4   1     1217.91     1122.02     22.89 o 
  -4   4   1     2849.77     3041.88     83.76 o 
  -3   4   1      162.21      260.20     14.58 o 
  -2   4   1      145.15      175.46     24.13 o 
  -1   4   1     6209.70     6357.72     61.86 o 
   0   4   1     2024.76     2341.69     31.49 o 
   1   4   1     7471.02     7891.80     69.10 o 
   2   4   1       56.87       99.87     11.87 o 
   3   4   1     1527.22     1663.97     29.69 o 
   4   4   1      341.19      378.15     15.56 o 
   5   4   1     4329.25     4032.01     41.83 o 
   6   4   1     1667.10     1553.05     27.87 o 
   7   4   1      825.99      743.73     19.06 o 
   8   4   1      180.24      197.91     11.82 o 
   9   4   1      476.15      441.41     19.14 o 
  10   4   1       73.49       46.03     19.49 o 
  11   4   1       47.28       42.88     20.76 o 
  12   4   1     1854.03     1780.18     49.98 o 
  13   4   1      386.32      358.12     32.85 o 
  14   4   1       34.90       14.46     27.99 o 
  15   4   1      689.85      676.46     44.43 o 
  16   4   1       86.28       90.99     35.01 o 
  17   4   1        0.28        8.29     34.44 o 
  18   4   1       56.69       89.09     52.48 o 
  19   4   1      334.99      342.91     50.21 o 
  20   4   1       11.41       29.28     39.99 o 
  21   4   1      139.66      215.77     37.68 o 
  22   4   1      544.21      538.28     54.39 o 
  23   4   1      382.84      665.65    125.71 o 
  24   4   1       88.55      144.29     42.95 o 
 -23   5   1       25.28      -19.95     60.62 o 
 -22   5   1        1.95      -18.07     56.94 o 
 -21   5   1       42.57       87.36     59.73 o 
 -20   5   1        0.93       21.89     34.66 o 
 -19   5   1        1.98      -14.49     44.77 o 
 -18   5   1      565.27      609.98     58.96 o 
 -17   5   1       18.95       10.41     34.97 o 
 -16   5   1       41.23       69.99     35.50 o 
 -15   5   1      122.85       82.49     34.06 o 
 -14   5   1        2.87      -53.94     26.97 o 
 -13   5   1      110.57      114.27     39.80 o 
 -12   5   1       51.02       25.72     29.28 o 
 -11   5   1      166.12      178.46     32.80 o 
 -10   5   1      170.52      167.82     15.79 o 
  -9   5   1      657.42      603.99     22.33 o 
  -8   5   1       45.85       43.97     11.91 o 
  -7   5   1     2380.48     2190.23     36.86 o 
  -6   5   1      134.05      155.92     14.71 o 
  -5   5   1       10.13       30.57      9.09 o 
  -4   5   1     1075.31     1041.57     25.47 o 
  -3   5   1       60.17       42.20     10.38 o 
  -2   5   1      388.26      465.16     19.20 o 
  -1   5   1     2674.14     2724.79     37.78 o 
   0   5   1      240.68      307.89     18.88 o 
   1   5   1      211.99      246.96     15.36 o 
   2   5   1      253.22      282.00     16.01 o 
   3   5   1     2033.81     1967.41     32.11 o 
   4   5   1      648.47      649.48     20.79 o 
   5   5   1     1848.85     2008.49     34.10 o 
   6   5   1      329.80      292.34     19.08 o 
   7   5   1       75.37       88.23     14.06 o 
   8   5   1      306.10      371.70     20.54 o 
   9   5   1      534.50      620.82     41.41 o 
  10   5   1      180.44      156.55     35.80 o 
  11   5   1      954.68      904.99     47.62 o 
  12   5   1     1210.47     1110.37     59.33 o 
  13   5   1     1520.59     1358.43     64.89 o 
  14   5   1      270.87      258.78     41.13 o 
  15   5   1        0.00       24.81     30.45 o 
  16   5   1        3.20       42.84     30.83 o 
  17   5   1       10.44       53.39     34.16 o 
  18   5   1       63.54       91.18     36.08 o 
  19   5   1      113.51      172.16     46.74 o 
  20   5   1       87.88       78.78     59.85 o 
  21   5   1       23.57       53.13     59.55 o 
  22   5   1        0.05       27.05     62.94 o 
  23   5   1       19.74       21.27     63.59 o 
 -22   6   1       71.51      -39.13     60.85 o 
 -21   6   1        5.17       46.94     61.00 o 
 -20   6   1       57.33      161.39     76.09 o 
 -19   6   1        8.69      113.94     89.37 o 
 -18   6   1       47.05       93.24     44.59 o 
 -17   6   1        1.20       21.87     66.78 o 
 -16   6   1       40.51       40.42     41.75 o 
 -15   6   1       17.83       27.51     45.13 o 
 -14   6   1      568.91      561.06     85.82 o 
 -13   6   1      543.42      487.90     51.30 o 
 -12   6   1        0.17        9.50     30.44 o 
 -11   6   1       88.71       32.60     31.29 o 
 -10   6   1      622.31      614.65     51.05 o 
  -9   6   1      842.82      737.99     42.38 o 
  -8   6   1      427.10      427.95     26.94 o 
  -7   6   1      188.13      217.13     24.61 o 
  -6   6   1     2420.89     2248.22     46.39 o 
  -5   6   1     1555.73     1555.16     39.22 o 
  -4   6   1      380.37      414.80     24.75 o 
  -3   6   1      435.62      450.94     26.84 o 
  -2   6   1      281.15      307.30     24.27 o 
  -1   6   1        8.23       37.86     12.37 o 
   0   6   1      120.64       88.23     16.81 o 
   1   6   1      109.01      130.20     17.49 o 
   2   6   1      462.54      514.85     25.06 o 
   3   6   1      333.08      350.89     22.71 o 
   4   6   1      133.49      148.69     17.88 o 
   5   6   1     1209.43     1217.57     34.25 o 
   6   6   1      215.15      181.30     19.62 o 
   7   6   1      175.14      169.01     19.20 o 
   8   6   1      636.25      641.12     46.65 o 
   9   6   1      821.94      723.58     50.15 o 
  10   6   1      756.01      745.54     51.64 o 
  11   6   1       26.83        2.20     25.86 o 
  12   6   1      573.38      569.99     49.72 o 
  13   6   1       63.35       97.73     34.33 o 
  14   6   1      730.11      713.12     56.04 o 
  15   6   1       92.10      140.38     40.91 o 
  16   6   1     1206.29     1301.87     98.89 o 
  17   6   1      118.70      182.18     96.99 o 
  18   6   1       86.61       96.82     93.16 o 
  19   6   1      305.62      310.09    109.09 o 
  20   6   1        1.90       11.05     93.54 o 
  21   6   1      167.69       17.26     99.36 o 
 -20   7   1      120.61      102.82    105.96 o 
 -19   7   1      353.48      528.84     62.59 o 
 -18   7   1       14.55       30.09     90.51 o 
 -17   7   1       46.95      104.21     75.45 o 
 -16   7   1      345.52      537.63    118.05 o 
 -15   7   1       60.13       98.56     45.75 o 
 -14   7   1       76.24      114.82     47.07 o 
 -13   7   1       43.65       21.88     35.00 o 
 -12   7   1       11.18      -15.88     30.88 o 
 -11   7   1      191.88      216.51     45.66 o 
 -10   7   1      127.89      137.83     39.87 o 
  -9   7   1      217.54      224.15     42.92 o 
  -8   7   1      189.81      178.88     37.35 o 
  -7   7   1      425.39      415.31     41.62 o 
  -6   7   1       65.66       40.94     24.50 o 
  -5   7   1       41.47       40.67     23.79 o 
  -4   7   1       78.72       56.18     24.31 o 
  -3   7   1      518.93      542.12     43.59 o 
  -2   7   1        6.60       44.45     23.93 o 
  -1   7   1      188.02      195.64     30.02 o 
   0   7   1       71.13      101.68     26.93 o 
   1   7   1      531.97      583.72     39.46 o 
   2   7   1     2321.19     2252.87     71.89 o 
   3   7   1     1059.58     1133.69     55.14 o 
   4   7   1       12.74       29.36     24.08 o 
   5   7   1      264.04      210.51     33.65 o 
   6   7   1       12.38       28.43     25.98 o 
   7   7   1        1.50       20.64     25.13 o 
   8   7   1      172.85      182.04     34.89 o 
   9   7   1        8.06       -1.64     25.46 o 
  10   7   1      392.64      482.89     51.13 o 
  11   7   1       53.09       49.65     31.18 o 
  12   7   1       17.33       14.17     29.15 o 
  13   7   1       92.37       71.28     58.65 o 
  14   7   1      620.41      571.21     83.09 o 
  15   7   1       14.10      -20.60     57.15 o 
  16   7   1      100.39       21.42     61.79 o 
  17   7   1        0.35       61.40     88.95 o 
  18   7   1       37.98       41.99     91.68 o 
  19   7   1      606.66      496.70    131.77 o 
 -17   8   1       55.68       21.72     94.04 o 
 -16   8   1       37.68      401.58    231.91 o 
 -15   8   1       65.97      217.54     54.45 o 
 -14   8   1      118.71      125.93     54.74 o 
 -13   8   1       42.48       20.34     67.58 o 
 -12   8   1        1.17      -31.24     49.13 o 
 -11   8   1      763.35      804.67     67.57 o 
 -10   8   1      564.15      624.48     59.33 o 
  -9   8   1      618.22      635.33     62.76 o 
  -8   8   1      194.97      197.18     43.81 o 
  -7   8   1       46.75       70.48     34.23 o 
  -6   8   1        1.39       -3.34     29.26 o 
  -5   8   1     1770.69     1619.50     72.93 o 
  -4   8   1      680.91      716.72     55.78 o 
  -3   8   1       21.60      -14.58     30.51 o 
  -2   8   1       43.83       13.66     32.54 o 
  -1   8   1       58.24        8.16     31.02 o 
   0   8   1       53.16       35.31     31.61 o 
   1   8   1      359.41      347.72     51.49 o 
   2   8   1       24.64       19.25     30.58 o 
   3   8   1       15.18      -16.74     26.82 o 
   4   8   1      178.03      158.06     42.61 o 
   5   8   1      311.90      310.83     67.49 o 
   6   8   1      103.87      159.91     39.04 o 
   7   8   1      180.06      241.05     42.55 o 
   8   8   1      331.88      341.01     93.49 o 
   9   8   1      822.83      788.09     88.40 o 
  10   8   1     1017.91      917.04    100.36 o 
  11   8   1       97.05       93.82     59.48 o 
  12   8   1     1283.23     1034.98     94.04 o 
  13   8   1     1081.67     1050.90     99.27 o 
  14   8   1      272.70      199.07     67.67 o 
  15   8   1      105.50       91.14     64.57 o 
  16   8   1        1.19      -23.68     81.10 o 
  17   8   1       11.06       54.59    100.93 o 
 -14   9   1      685.76      496.76     97.01 o 
 -13   9   1       18.48      -43.80     56.42 o 
 -12   9   1      159.32      120.70     64.86 o 
 -11   9   1      196.01       67.48     59.21 o 
 -10   9   1        3.78       11.73     65.07 o 
  -9   9   1       52.29       36.65     54.45 o 
  -8   9   1      343.26      355.54     56.05 o 
  -7   9   1     1037.08      956.68     97.14 o 
  -6   9   1     1135.90     1084.02     80.80 o 
  -5   9   1      263.53      388.29     54.72 o 
  -4   9   1     1002.37      921.28     69.26 o 
  -3   9   1      323.54      392.91     52.16 o 
  -2   9   1      211.31      331.47     66.57 o 
  -1   9   1      248.99      481.78    109.60 o 
   0   9   1     1397.14     1422.18     86.61 o 
   1   9   1      879.67      841.13    150.83 o 
   2   9   1      261.47      313.27     75.77 o 
   3   9   1      781.68      742.33    146.97 o 
   4   9   1        7.13       32.90     55.62 o 
   5   9   1      141.98      109.86     76.98 o 
   6   9   1      314.58      303.23     69.50 o 
   7   9   1      133.02      126.73     54.89 o 
   8   9   1       63.38       40.06     64.11 o 
   9   9   1      216.04      206.65     63.94 o 
  10   9   1      654.45      657.71     92.36 o 
  11   9   1      217.01      125.16     65.13 o 
  12   9   1      222.97      120.69     67.42 o 
  13   9   1      618.12      489.86     94.41 o 
  -9  10   1      138.78       33.56     60.29 o 
  -8  10   1       80.24       51.98     57.77 o 
  -7  10   1        1.33      -10.29     51.50 o 
  -6  10   1       14.05       52.79     57.22 o 
  -5  10   1      641.55      664.77     66.06 o 
  -4  10   1      321.45      426.72     60.42 o 
  -3  10   1      141.28      110.26     39.71 o 
  -2  10   1      169.93      216.95     45.74 o 
  -1  10   1       44.92       96.60     59.06 o 
   0  10   1      164.41      296.35     96.90 o 
   1  10   1      277.31      158.83     70.64 o 
   2  10   1      340.13      372.06    101.65 o 
   3  10   1       16.03       78.08     60.51 o 
   4  10   1       33.22        4.18     48.29 o 
   5  10   1       28.38       81.47     54.57 o 
   6  10   1      871.31      912.92    102.47 o 
   7  10   1      613.36      525.67     94.24 o 
   8  10   1      156.39      100.20     60.81 o 
 -26   0   2        0.68       51.47     53.73 o 
 -25   0   2       12.24       39.71     47.59 o 
 -24   0   2        5.56       67.90     40.52 o 
 -23   0   2       27.89      104.13     35.46 o 
 -22   0   2      670.55      623.72     53.71 o 
 -21   0   2     1350.58     1439.21     69.72 o 
 -20   0   2     2327.00     2570.91     81.34 o 
 -19   0   2      390.04      380.10     44.61 o 
 -18   0   2       95.94      116.93     35.42 o 
 -17   0   2      233.95      245.95     32.53 o 
 -16   0   2      954.01      923.87     44.04 o 
 -15   0   2      544.68      510.92     33.25 o 
 -14   0   2      803.93      737.19     36.36 o 
 -13   0   2      775.16      613.63     31.30 o 
 -12   0   2        0.94       11.08     14.22 o 
 -11   0   2     6451.72     6338.17     84.35 o 
 -10   0   2     3016.95     3095.76     68.20 o 
  -9   0   2      922.65     1061.95     35.32 o 
  -8   0   2      488.97      399.38     25.40 o 
  -7   0   2     1970.31     1769.00     33.97 o 
  -6   0   2     2809.51     2553.74     38.86 o 
  -5   0   2     2306.59     2017.02     43.37 o 
  -4   0   2     1266.00     1143.02     60.71 o 
  -3   0   2     7349.00     6846.07    100.26 o 
  -2   0   2      926.71      800.39     18.90 o 
  -1   0   2    15205.36    16836.46    151.93 o 
   0   0   2      296.06      310.37     13.05 o 
   1   0   2     2480.93     2510.33     28.96 o 
   2   0   2      251.34      255.76     15.19 o 
   3   0   2    36516.78    36848.93    362.99 o 
   4   0   2    24178.25    23992.15    192.71 o 
   5   0   2    17444.58    16775.84    109.30 o 
   6   0   2     3950.06     3657.91     37.58 o 
   7   0   2       16.81       26.53      9.93 o 
   8   0   2     6830.01     7164.86     70.93 o 
   9   0   2      676.93      622.37     22.03 o 
  10   0   2     5402.91     5731.52     63.21 o 
  11   0   2       57.72       39.25     11.09 o 
  12   0   2      212.56      261.11     16.17 o 
  13   0   2       57.41       23.25     11.63 o 
  14   0   2        0.75       -1.27     11.61 o 
  15   0   2      578.90      617.15     25.73 o 
  16   0   2     2745.07     2766.29    104.44 o 
  17   0   2     1529.77     1445.39    166.87 o 
  18   0   2     2593.23     2863.43    105.06 o 
  19   0   2       41.29        7.58     38.25 o 
  20   0   2      100.02       78.49     40.63 o 
  21   0   2      906.25      876.72     61.29 o 
  22   0   2       77.88      128.42     44.90 o 
  23   0   2      329.00      334.10     48.57 o 
  24   0   2       51.79       90.60     42.99 o 
  25   0   2       38.11       31.66     42.78 o 
  26   0   2      271.49      359.31    124.41 o 
 -26   1   2      179.72      229.92     50.67 o 
 -25   1   2      127.98      179.61     38.22 o 
 -24   1   2      231.37      283.03     39.23 o 
 -23   1   2      172.85      251.62     37.95 o 
 -22   1   2      310.23      293.02     36.88 o 
 -21   1   2      102.73       81.78     29.23 o 
 -20   1   2      474.73      465.53     39.54 o 
 -19   1   2     1204.97     1184.81     51.47 o 
 -18   1   2      687.12      610.78     33.31 o 
 -17   1   2      308.95      327.60     26.10 o 
 -16   1   2     1545.44     1559.49     33.38 o 
 -15   1   2        1.98      -16.58     15.91 o 
 -14   1   2        0.09       -6.21     15.80 o 
 -13   1   2      421.89      432.24     19.19 o 
 -12   1   2     1426.05     1443.49     26.68 o 
 -11   1   2     3761.29     3753.59     37.77 o 
 -10   1   2      215.20      153.67     13.32 o 
  -9   1   2     1303.17     1101.20     21.35 o 
  -8   1   2     7170.54     6980.32     54.98 o 
  -7   1   2     2620.54     2560.94     29.99 o 
  -6   1   2      878.24      847.61     26.73 o 
  -5   1   2      123.46      109.13     12.02 o 
  -4   1   2       28.64        5.94     10.59 o 
  -3   1   2      215.36      247.95     23.58 o 
  -2   1   2     4153.95     4162.41     75.63 o 
  -1   1   2        0.13       54.46     12.17 o 
   0   1   2    10836.35    11481.59    120.54 o 
   1   1   2       43.36       44.77      8.57 o 
   2   1   2    50417.69    51484.69    436.43 o 
   3   1   2    15556.46    14961.03     82.22 o 
   4   1   2      565.83      486.54     11.78 o 
   5   1   2     8917.21     8696.77     58.57 o 
   6   1   2     4105.99     3772.58     28.37 o 
   7   1   2     2020.09     1892.35     23.23 o 
   8   1   2      728.41      703.47     17.52 o 
   9   1   2      717.85      784.92     20.14 o 
  10   1   2     1624.27     1551.56     25.50 o 
  11   1   2     2595.68     2678.63     33.41 o 
  12   1   2       31.21       30.48     12.17 o 
  13   1   2       86.32      109.67     13.93 o 
  14   1   2      220.79      229.67     16.06 o 
  15   1   2     1120.73     1146.21     29.42 o 
  16   1   2       19.22       13.06     14.12 o 
  17   1   2       52.83       52.38     26.72 o 
  18   1   2      374.89      382.44     30.82 o 
  19   1   2      309.32      357.04     31.62 o 
  20   1   2      840.57      794.98     41.26 o 
  21   1   2      115.02      121.46     27.24 o 
  22   1   2       27.44       36.91     24.85 o 
  23   1   2        2.33       21.79     28.00 o 
  24   1   2       72.96      139.34     39.10 o 
  25   1   2      303.96      398.89     42.17 o 
 -26   2   2       29.73       74.67     35.22 o 
 -25   2   2        9.00       10.53     31.63 o 
 -24   2   2        5.11       67.79     34.61 o 
 -23   2   2        3.30       45.79     32.32 o 
 -22   2   2      253.42      294.85     56.41 o 
 -21   2   2      490.40      505.05     40.97 o 
 -20   2   2     1114.65     1186.01     56.38 o 
 -19   2   2      110.85      110.38     28.71 o 
 -18   2   2      289.63      309.36     34.97 o 
 -17   2   2       63.14       52.31     28.18 o 
 -16   2   2       56.14       54.40     27.64 o 
 -15   2   2      167.28      167.40     19.65 o 
 -14   2   2      412.25      400.24     21.75 o 
 -13   2   2      721.16      719.94     25.05 o 
 -12   2   2      496.76      463.23     19.83 o 
 -11   2   2     2992.47     2986.11     36.55 o 
 -10   2   2     2850.46     2748.55     33.76 o 
  -9   2   2      683.22      757.04     31.36 o 
  -8   2   2      359.38      358.25     17.42 o 
  -7   2   2     1663.91     1494.97     25.04 o 
  -6   2   2     1380.61     1269.72     22.16 o 
  -5   2   2      311.50      299.42     12.85 o 
  -4   2   2     1461.80     1455.99     23.20 o 
  -3   2   2      391.27      385.84     15.62 o 
  -2   2   2     9314.33     9262.70     92.73 o 
  -1   2   2     2401.10     2576.15     40.97 o 
   0   2   2    19551.49    19603.59    219.04 o 
   1   2   2       12.79       34.23      9.89 o 
   2   2   2    10082.20     9942.63     82.17 o 
   3   2   2      115.48      124.27      9.13 o 
   4   2   2      458.87      482.44     14.10 o 
   5   2   2      115.17      121.25      8.46 o 
   6   2   2     1003.76      943.27     18.12 o 
   7   2   2     2197.34     2086.07     26.74 o 
   8   2   2       10.95        0.74      9.08 o 
   9   2   2      650.68      596.42     19.42 o 
  10   2   2      102.64      126.46     12.91 o 
  11   2   2      191.67      206.35     15.46 o 
  12   2   2      780.62      693.84     24.99 o 
  13   2   2       36.67       20.06     12.23 o 
  14   2   2        0.40       -4.23     13.25 o 
  15   2   2      732.87      694.30     28.45 o 
  16   2   2       19.93       20.07     22.84 o 
  17   2   2      272.01      282.39     31.70 o 
  18   2   2     1982.96     2028.71     57.83 o 
  19   2   2      740.04      763.58     43.90 o 
  20   2   2       51.88       48.83     29.99 o 
  21   2   2        4.92       57.72     30.98 o 
  22   2   2       75.02      120.24     32.94 o 
  23   2   2       43.89       88.10     39.63 o 
  24   2   2        0.32       93.91     46.06 o 
  25   2   2      158.73      154.43     39.98 o 
 -25   3   2       11.10       47.96     61.15 o 
 -24   3   2       19.65       75.85     36.21 o 
 -23   3   2       49.59       46.22     47.53 o 
 -22   3   2        0.57        4.66     38.07 o 
 -21   3   2       78.99       56.97     35.27 o 
 -20   3   2        1.13       27.09     32.89 o 
 -19   3   2       21.60       26.55     31.71 o 
 -18   3   2       43.77       26.27     30.79 o 
 -17   3   2     1710.96     1599.49     54.12 o 
 -16   3   2       43.26       24.54     28.72 o 
 -15   3   2       35.35       45.66     27.71 o 
 -14   3   2      212.30      225.80     19.82 o 
 -13   3   2        3.18        6.71     19.10 o 
 -12   3   2        3.63        3.45     12.27 o 
 -11   3   2      754.82      719.86     24.01 o 
 -10   3   2     1407.13     1418.88     27.95 o 
  -9   3   2      381.41      392.20     16.73 o 
  -8   3   2      167.95      156.77     12.37 o 
  -7   3   2     1877.36     1845.67     30.99 o 
  -6   3   2      310.85      307.25     15.04 o 
  -5   3   2       28.97        8.07      6.71 o 
  -4   3   2        7.76        3.78      8.62 o 
  -3   3   2     1370.43     1338.91     23.03 o 
  -2   3   2      104.82      162.46     11.05 o 
  -1   3   2       58.27      105.78     12.23 o 
   0   3   2     6093.71     6084.78     74.12 o 
   1   3   2     1937.94     2135.48     29.20 o 
   2   3   2       84.18       85.18      9.47 o 
   3   3   2       11.86       28.54      9.18 o 
   4   3   2      920.10      988.08     38.30 o 
   5   3   2      100.35       75.00     10.48 o 
   6   3   2      138.42      129.10      9.05 o 
   7   3   2      213.58      263.91     18.43 o 
   8   3   2      487.98      534.08     20.78 o 
   9   3   2      323.82      369.07     19.13 o 
  10   3   2       64.72       64.74     13.42 o 
  11   3   2       97.30       92.25     14.04 o 
  12   3   2       60.17       65.14     14.48 o 
  13   3   2        0.52        0.84     13.93 o 
  14   3   2       11.56       33.56     24.39 o 
  15   3   2      631.82      605.08     36.36 o 
  16   3   2      476.59      480.58     34.53 o 
  17   3   2     1386.89     1396.93     52.07 o 
  18   3   2       14.77      -14.70     31.47 o 
  19   3   2       40.38       94.30     32.90 o 
  20   3   2        1.12       15.68     45.88 o 
  21   3   2      163.48      215.76     66.15 o 
  22   3   2      117.81      170.22     46.57 o 
  23   3   2        1.43       61.69     60.90 o 
  24   3   2       40.41      -18.95     48.49 o 
 -24   4   2        9.76      159.79     46.69 o 
 -23   4   2      129.14      189.05     42.50 o 
 -22   4   2      107.09      133.85     36.99 o 
 -21   4   2       18.55       36.96     36.55 o 
 -20   4   2       34.29       42.20     31.78 o 
 -19   4   2      718.44      611.47     42.67 o 
 -18   4   2       60.31       66.02     30.11 o 
 -17   4   2      701.44      650.93     42.90 o 
 -16   4   2      537.22      521.13     36.56 o 
 -15   4   2        1.41       -2.49     24.28 o 
 -14   4   2      544.43      522.92     35.27 o 
 -13   4   2      422.73      361.73     42.13 o 
 -12   4   2       61.21       68.02     15.93 o 
 -11   4   2        4.62       21.08     18.83 o 
 -10   4   2       53.54       35.78     12.96 o 
  -9   4   2        4.20        3.79     11.19 o 
  -8   4   2      483.40      554.06     19.04 o 
  -7   4   2      806.58      920.71     21.78 o 
  -6   4   2      161.42      176.89     14.65 o 
  -5   4   2     1253.09     1134.31     24.38 o 
  -4   4   2     2895.85     2813.70     36.50 o 
  -3   4   2      929.41     1006.51     22.91 o 
  -2   4   2       92.43      219.30     25.64 o 
  -1   4   2     6427.00     6882.86     65.96 o 
   0   4   2      123.30      243.16     20.20 o 
   1   4   2     4258.78     4257.44     70.59 o 
   2   4   2      792.77      931.09     22.84 o 
   3   4   2       34.70       34.14      9.32 o 
   4   4   2        4.05        1.78      7.43 o 
   5   4   2       31.16       51.16      9.73 o 
   6   4   2       57.35       52.58      8.86 o 
   7   4   2      152.03      165.01     11.12 o 
   8   4   2      737.40      674.76     17.49 o 
   9   4   2      685.04      679.90     26.19 o 
  10   4   2       20.84       19.14     17.00 o 
  11   4   2       81.98       63.19     20.86 o 
  12   4   2      370.37      406.72     31.89 o 
  13   4   2     2065.49     2046.26     55.58 o 
  14   4   2       23.01       33.09     25.28 o 
  15   4   2       75.85       39.94     27.76 o 
  16   4   2      221.28      176.11     37.36 o 
  17   4   2      100.05      112.23     36.49 o 
  18   4   2        0.92       11.19     48.85 o 
  19   4   2      140.63      205.35     42.20 o 
  20   4   2       26.35      -26.22     55.74 o 
  21   4   2      202.87      232.34     39.20 o 
  22   4   2        9.10       84.87     37.45 o 
  23   4   2        6.08       -2.63     61.88 o 
  24   4   2       81.76      133.66     72.17 o 
 -23   5   2       18.82       69.55     67.54 o 
 -22   5   2        1.59       61.05     36.89 o 
 -21   5   2       49.51      126.67     69.23 o 
 -20   5   2        0.02       10.99     54.41 o 
 -19   5   2        7.09       41.27     39.17 o 
 -18   5   2       70.87      151.58     43.19 o 
 -17   5   2      170.92      110.98     57.96 o 
 -16   5   2      861.64      857.71     59.89 o 
 -15   5   2      536.45      478.62     49.79 o 
 -14   5   2     1183.69     1052.23     60.39 o 
 -13   5   2      298.77      348.20     42.78 o 
 -12   5   2     2148.57     2045.99     97.59 o 
 -11   5   2     2587.16     2442.46     50.33 o 
 -10   5   2      202.97      240.12     29.24 o 
  -9   5   2      729.81      679.65     25.42 o 
  -8   5   2     1657.46     1606.85     34.13 o 
  -7   5   2       35.08       14.61     12.04 o 
  -6   5   2      454.11      450.51     20.49 o 
  -5   5   2      466.23      457.40     19.85 o 
  -4   5   2      341.93      334.91     17.85 o 
  -3   5   2      491.74      475.19     19.23 o 
  -2   5   2        4.37       25.02     10.20 o 
  -1   5   2      182.00      215.90     16.02 o 
   0   5   2      208.41      253.37     16.99 o 
   1   5   2      726.87      657.02     20.41 o 
   2   5   2     2061.20     2039.60     33.09 o 
   3   5   2      870.67      775.82     22.29 o 
   4   5   2      342.87      352.78     17.36 o 
   5   5   2      133.94      155.76     15.34 o 
   6   5   2      282.91      264.15     17.83 o 
   7   5   2      386.43      367.41     18.60 o 
   8   5   2     1098.82     1018.80     27.80 o 
   9   5   2     2316.79     2198.86     60.54 o 
  10   5   2      792.41      728.39     41.32 o 
  11   5   2      167.50      205.24     33.07 o 
  12   5   2       93.60       85.16     27.03 o 
  13   5   2       19.83       30.46     25.72 o 
  14   5   2      958.30      941.25     57.00 o 
  15   5   2      644.23      616.08     50.94 o 
  16   5   2       19.26       33.84     52.18 o 
  17   5   2     1089.50     1075.06     90.57 o 
  18   5   2      447.90      426.69     70.53 o 
  19   5   2      672.91      556.95     74.59 o 
  20   5   2       48.68      -53.49     56.63 o 
  21   5   2       23.84       66.96     63.22 o 
  22   5   2        9.35       24.14     65.96 o 
 -22   6   2      417.85      380.02     87.04 o 
 -21   6   2       19.91       13.12     58.41 o 
 -20   6   2        9.13       48.71     68.40 o 
 -19   6   2       78.66       77.08    127.53 o 
 -18   6   2       39.92       73.80     64.81 o 
 -17   6   2       28.09       42.97     44.97 o 
 -16   6   2       12.08       12.71     52.39 o 
 -15   6   2       40.05       22.98     39.81 o 
 -14   6   2      306.62      422.18     64.55 o 
 -13   6   2     1150.02     1046.62     79.56 o 
 -12   6   2     1447.45     1346.18     82.76 o 
 -11   6   2      215.26      160.77     37.60 o 
 -10   6   2       46.67       67.80     32.91 o 
  -9   6   2       30.40       79.79     23.83 o 
  -8   6   2      119.98      119.50     22.76 o 
  -7   6   2      274.11      286.39     22.20 o 
  -6   6   2        0.10       31.25     12.55 o 
  -5   6   2     2668.07     2487.18     44.11 o 
  -4   6   2     4332.39     4154.24     57.05 o 
  -3   6   2      637.32      635.43     32.61 o 
  -2   6   2      184.49      249.37     23.03 o 
  -1   6   2        6.62       47.70     15.63 o 
   0   6   2      745.79      798.44     29.87 o 
   1   6   2      599.70      622.41     26.68 o 
   2   6   2     2449.12     2346.65     45.03 o 
   3   6   2      256.41      306.00     21.62 o 
   4   6   2        1.59        8.66     11.96 o 
   5   6   2     2331.50     2172.06     42.96 o 
   6   6   2     1216.88     1156.82     34.79 o 
   7   6   2      566.88      504.67     41.27 o 
   8   6   2       11.47       27.77     22.77 o 
   9   6   2        0.02        5.05     23.07 o 
  10   6   2      280.55      250.00     36.52 o 
  11   6   2      147.00      152.19     31.81 o 
  12   6   2      211.66      163.53     56.06 o 
  13   6   2      187.68      126.66     54.62 o 
  14   6   2      431.76      296.45     65.72 o 
  15   6   2      332.92      268.75     67.10 o 
  16   6   2      178.68      220.17     75.33 o 
  17   6   2       63.27       33.79     91.10 o 
  18   6   2      215.96      199.69    105.27 o 
  19   6   2      414.26      294.82    115.12 o 
  20   6   2        0.10      -29.05     88.79 o 
  21   6   2      546.98      537.47    136.04 o 
 -20   7   2       46.16      418.46    195.36 o 
 -19   7   2        0.27      135.19    118.19 o 
 -18   7   2       78.28      130.82    147.20 o 
 -17   7   2      257.50      362.28    154.45 o 
 -16   7   2      160.01      222.37     71.22 o 
 -15   7   2      698.13      787.48     77.15 o 
 -14   7   2      425.06      547.71    139.07 o 
 -13   7   2      809.85      774.89     74.73 o 
 -12   7   2     1903.45     1495.20    115.06 o 
 -11   7   2      532.43      602.36     59.96 o 
 -10   7   2       49.99       63.89     35.88 o 
  -9   7   2      289.94      288.29     47.06 o 
  -8   7   2      336.94      350.10     45.78 o 
  -7   7   2      741.48      710.44     44.39 o 
  -6   7   2     1911.86     1786.16     58.95 o 
  -5   7   2      993.72      931.50     47.25 o 
  -4   7   2      244.35      278.47     34.01 o 
  -3   7   2      484.55      563.33     39.90 o 
  -2   7   2      230.04      183.26     30.66 o 
  -1   7   2       57.09       56.73     25.66 o 
   0   7   2      653.12      587.64     44.52 o 
   1   7   2       72.70       92.55     28.84 o 
   2   7   2      163.22      174.91     31.14 o 
   3   7   2      124.06       82.95     38.49 o 
   4   7   2      350.87      385.72     34.07 o 
   5   7   2      328.33      394.50     48.46 o 
   6   7   2      252.89      286.98     43.17 o 
   7   7   2      380.42      416.76     60.75 o 
   8   7   2       43.83       37.94     44.10 o 
   9   7   2      470.29      477.68     69.12 o 
  10   7   2      690.82      671.49     78.81 o 
  11   7   2        3.90      -22.58     45.66 o 
  12   7   2      102.26      121.10    124.74 o 
  13   7   2       30.64       44.09     56.35 o 
  14   7   2     1559.05     1390.17    104.20 o 
  15   7   2      612.56      594.12     99.15 o 
  16   7   2       40.32        6.14     62.79 o 
  17   7   2       47.08      -33.87     63.77 o 
  18   7   2      210.34      113.30     99.47 o 
  19   7   2      490.33      440.92    128.20 o 
 -17   8   2        3.88       43.65    105.26 o 
 -16   8   2       75.24       98.50     64.23 o 
 -15   8   2      126.91      186.05    100.82 o 
 -14   8   2      527.81      660.38    119.37 o 
 -13   8   2       65.90       96.22     50.74 o 
 -12   8   2      273.14      264.37     67.69 o 
 -11   8   2      177.73      168.59     45.53 o 
 -10   8   2      159.88      113.89     42.72 o 
  -9   8   2      122.75       65.67     39.07 o 
  -8   8   2       31.19       39.72     36.46 o 
  -7   8   2      102.45       95.63     46.40 o 
  -6   8   2       43.24       23.08     33.14 o 
  -5   8   2      177.02      177.84     40.05 o 
  -4   8   2      329.52      287.78     43.82 o 
  -3   8   2      279.84      313.83     43.95 o 
  -2   8   2       66.77       75.86     30.58 o 
  -1   8   2       11.62       40.06     35.26 o 
   0   8   2      880.16      846.11     64.64 o 
   1   8   2     2309.48     2204.68     94.45 o 
   2   8   2      602.26      624.31    107.05 o 
   3   8   2       96.46       63.19     38.24 o 
   4   8   2      708.12      797.55    117.18 o 
   5   8   2        7.55      -27.29     52.37 o 
   6   8   2      798.46      735.08    102.69 o 
   7   8   2      348.72      325.03    107.54 o 
   8   8   2      290.94      221.02     63.62 o 
   9   8   2        8.64       49.32     52.11 o 
  10   8   2      233.31      132.03     61.88 o 
  11   8   2     1007.15      864.01     96.55 o 
  12   8   2       43.18       83.73     62.66 o 
  13   8   2        6.99      -87.66     54.62 o 
  14   8   2      803.98      762.62    119.67 o 
  15   8   2      216.76      146.81     74.50 o 
  16   8   2      222.30      176.48     79.04 o 
 -14   9   2       56.55      236.82    156.03 o 
 -13   9   2        0.49       95.00     51.45 o 
 -12   9   2       69.31       96.01     72.21 o 
 -11   9   2        6.62        4.83     68.35 o 
 -10   9   2        4.78       18.04     41.07 o 
  -9   9   2        7.71      -24.57     36.96 o 
  -8   9   2        0.48       23.95     56.99 o 
  -7   9   2       27.51       44.57     38.65 o 
  -6   9   2      220.46      211.94     47.63 o 
  -5   9   2      118.47       92.92     50.86 o 
  -4   9   2      556.72      541.79     59.95 o 
  -3   9   2        0.30       34.63     34.45 o 
  -2   9   2      659.32      679.94     61.40 o 
  -1   9   2      258.46      362.20     63.33 o 
   0   9   2      143.56      231.52     81.58 o 
   1   9   2        1.43       43.57     66.05 o 
   2   9   2       36.26       -1.66     64.44 o 
   3   9   2      213.43      209.20     87.74 o 
   4   9   2        4.24      -24.29     50.80 o 
   5   9   2        4.14      -45.36     55.19 o 
   6   9   2       75.94       71.99     52.55 o 
   7   9   2      161.12      119.81     55.70 o 
   8   9   2       24.67       51.65     54.49 o 
   9   9   2        1.97        3.93     51.20 o 
  10   9   2        2.32      -59.90     63.62 o 
  11   9   2      382.84      258.16     71.27 o 
  12   9   2        0.14      -23.49     57.59 o 
  13   9   2       24.82       21.87     73.30 o 
  -8  10   2        3.51       35.32     36.04 o 
  -7  10   2       96.81      125.67     77.51 o 
  -6  10   2       85.33       94.93     48.73 o 
  -5  10   2      114.89      272.34     94.71 o 
  -4  10   2       14.98       74.26     59.69 o 
  -3  10   2      461.99      701.88    128.12 o 
  -2  10   2        4.70       91.82     49.30 o 
  -1  10   2       19.16       18.94     49.42 o 
   0  10   2      109.30       77.95     68.24 o 
   1  10   2       56.52       16.21     57.52 o 
   2  10   2        6.04       43.28     59.51 o 
   3  10   2       27.13      -21.24     54.46 o 
   4  10   2        0.89      -76.16     53.84 o 
   5  10   2      221.62      200.73     68.31 o 
   6  10   2        3.66       29.90     52.90 o 
   7  10   2       32.48       13.55     57.71 o 
 -26   1   3       50.93       50.96     35.84 o 
 -25   1   3      226.96      330.71     64.51 o 
 -24   1   3        3.50       21.48     32.92 o 
 -23   1   3        5.73       49.33     33.26 o 
 -22   1   3       63.82      103.57     33.94 o 
 -21   1   3       50.08       79.76     32.65 o 
 -20   1   3      611.67      526.31     46.16 o 
 -19   1   3      273.96      243.65     39.12 o 
 -18   1   3     1560.12     1533.30     50.40 o 
 -17   1   3       75.99       45.20     23.29 o 
 -16   1   3      325.12      313.15     22.29 o 
 -15   1   3     1510.18     1381.24     32.49 o 
 -14   1   3     2575.66     2550.81     37.67 o 
 -13   1   3       48.76       42.12     15.92 o 
 -12   1   3      517.67      521.84     20.53 o 
 -11   1   3     3544.60     3426.70     37.53 o 
 -10   1   3      491.05      479.58     18.19 o 
  -9   1   3     2146.36     2171.49     28.58 o 
  -8   1   3      699.49      784.78     22.62 o 
  -7   1   3      164.27      201.00     13.59 o 
  -6   1   3       23.35        6.63     11.24 o 
  -5   1   3      308.16      346.18     15.71 o 
  -4   1   3      491.70      468.50     17.75 o 
  -3   1   3     8121.69     8173.21     89.76 o 
  -2   1   3      250.30      249.72     12.95 o 
  -1   1   3       31.83       59.74     10.05 o 
   0   1   3     4498.17     4767.56     55.22 o 
   1   1   3     5455.74     5847.11     46.61 o 
   2   1   3       18.82       -1.91      6.15 o 
   3   1   3     6070.43     6334.98     49.43 o 
   4   1   3     3183.24     3349.22     28.50 o 
   5   1   3      445.38      407.88     11.95 o 
   6   1   3       16.83       38.37      8.02 o 
   7   1   3     4536.30     4156.48     31.88 o 
   8   1   3     3518.74     3577.48     27.81 o 
   9   1   3        1.84       16.75      8.01 o 
  10   1   3      167.97      152.93     10.98 o 
  11   1   3      829.19      862.10     18.90 o 
  12   1   3     1068.13     1019.02     28.31 o 
  13   1   3       69.39       74.51     13.66 o 
  14   1   3      472.04      556.97     23.75 o 
  15   1   3     1381.27     1430.49     44.75 o 
  16   1   3       89.66       72.96     27.51 o 
  17   1   3       69.46       75.57     26.42 o 
  18   1   3       74.51       76.25     26.52 o 
  19   1   3       15.16       -5.48     24.01 o 
  20   1   3        1.00       -6.49     24.67 o 
  21   1   3       27.28       21.67     26.18 o 
  22   1   3        0.52       14.71     26.94 o 
  23   1   3       71.48       97.98     28.52 o 
  24   1   3      123.46      111.86     35.17 o 
  25   1   3      232.77      357.29     77.63 o 
 -26   2   3       92.38      210.00     56.78 o 
 -25   2   3       43.32       73.42     31.85 o 
 -24   2   3        0.57       46.00     34.29 o 
 -23   2   3       59.24       98.58     33.95 o 
 -22   2   3      348.43      398.19     39.29 o 
 -21   2   3      285.07      312.21     37.28 o 
 -20   2   3      465.74      484.64     43.63 o 
 -19   2   3      218.36      180.53     30.66 o 
 -18   2   3      134.58      152.89     28.96 o 
 -17   2   3     1182.93     1145.44     46.86 o 
 -16   2   3      944.53      918.67     36.20 o 
 -15   2   3      447.56      434.76     26.00 o 
 -14   2   3     2305.43     2305.18     39.20 o 
 -13   2   3      509.17      441.25     22.41 o 
 -12   2   3        7.88        9.78     15.08 o 
 -11   2   3       17.78        7.28     13.60 o 
 -10   2   3      152.34      167.18     15.38 o 
  -9   2   3     2216.32     2158.24     33.69 o 
  -8   2   3       19.92        4.61     10.76 o 
  -7   2   3     2514.86     2738.91     38.28 o 
  -6   2   3      105.15      125.79     13.25 o 
  -5   2   3       79.92       59.48     10.34 o 
  -4   2   3       18.25        8.55      8.88 o 
  -3   2   3     1036.50     1011.72     20.32 o 
  -2   2   3      622.54      692.26     20.63 o 
  -1   2   3     1236.11     1314.07     20.84 o 
   0   2   3     8495.76     9027.11     78.34 o 
   1   2   3     6211.16     6672.35     67.84 o 
   2   2   3     4971.31     4937.86     46.67 o 
   3   2   3     2666.74     2677.46     32.08 o 
   4   2   3        4.55       19.53      8.07 o 
   5   2   3       29.62       25.64      6.89 o 
   6   2   3      397.02      390.35     11.84 o 
   7   2   3     1200.34     1218.99     22.18 o 
   8   2   3     2530.68     2632.03     31.95 o 
   9   2   3      737.18      597.62     21.45 o 
  10   2   3     1105.75      995.84     26.20 o 
  11   2   3      350.62      343.60     19.21 o 
  12   2   3        2.74        1.91     11.83 o 
  13   2   3        3.53        1.12     13.64 o 
  14   2   3      639.63      774.27     32.72 o 
  15   2   3      148.84      148.24     23.12 o 
  16   2   3      255.78      195.73     29.49 o 
  17   2   3     2092.22     2229.36     69.99 o 
  18   2   3      411.66      471.35     44.47 o 
  19   2   3        0.07       24.02     23.89 o 
  20   2   3      825.84     1053.05     70.14 o 
  21   2   3      140.41      178.30     26.96 o 
  22   2   3        0.08       50.64     26.04 o 
  23   2   3       16.52       34.65     30.88 o 
  24   2   3      110.97      142.09     36.48 o 
  25   2   3       57.78       57.41     36.70 o 
 -25   3   3       62.71      113.90     76.16 o 
 -24   3   3        0.49       26.34     34.43 o 
 -23   3   3      100.48      174.18     41.17 o 
 -22   3   3      208.11      232.25     51.31 o 
 -21   3   3        5.96       15.98     33.38 o 
 -20   3   3      434.74      453.43     51.44 o 
 -19   3   3      124.29      141.14     34.85 o 
 -18   3   3        5.65       12.47     29.24 o 
 -17   3   3      227.53      246.30     34.95 o 
 -16   3   3        0.43      -34.46     25.33 o 
 -15   3   3        2.69      -32.60     25.69 o 
 -14   3   3       63.69       70.35     18.57 o 
 -13   3   3      122.72      132.33     18.69 o 
 -12   3   3     1455.60     1490.16     35.52 o 
 -11   3   3     1194.90     1019.37     28.48 o 
 -10   3   3      190.29      169.76     16.06 o 
  -9   3   3      936.56      819.56     28.12 o 
  -8   3   3       47.75       43.17     11.80 o 
  -7   3   3      103.49      122.89     12.64 o 
  -6   3   3      503.42      549.98     22.15 o 
  -5   3   3        6.18       -3.90     10.16 o 
  -4   3   3     2966.44     2739.11     36.62 o 
  -3   3   3      631.85      608.58     19.74 o 
  -2   3   3     1135.89     1114.00     23.45 o 
  -1   3   3     1890.62     1876.35     28.37 o 
   0   3   3      910.40     1034.27     20.34 o 
   1   3   3      588.35      608.82     17.63 o 
   2   3   3      178.60      222.58     12.67 o 
   3   3   3      346.56      391.86     15.92 o 
   4   3   3       67.37       43.49      8.61 o 
   5   3   3     1928.72     1921.68     28.45 o 
   6   3   3      125.86       99.55      9.97 o 
   7   3   3      373.77      389.40     13.96 o 
   8   3   3      239.81      239.31     15.54 o 
   9   3   3      310.78      321.98     18.08 o 
  10   3   3        2.25       -2.91     11.85 o 
  11   3   3      243.39      219.32     16.35 o 
  12   3   3       46.47       33.73     13.51 o 
  13   3   3     1491.87     1380.94     38.28 o 
  14   3   3     3372.27     3287.98     53.23 o 
  15   3   3     2321.29     2330.13     55.61 o 
  16   3   3      109.69      150.15     27.73 o 
  17   3   3        5.82      -22.79     24.32 o 
  18   3   3      194.43      177.00     33.65 o 
  19   3   3       54.00      102.85     32.81 o 
  20   3   3        3.30       12.27     38.54 o 
  21   3   3       59.50       43.23     40.11 o 
  22   3   3       50.02       55.13     41.95 o 
  23   3   3      300.33      339.10     75.82 o 
  24   3   3      227.77      225.12     50.20 o 
 -24   4   3      173.14      226.78     68.37 o 
 -23   4   3      123.26      195.39     57.17 o 
 -22   4   3      189.65      165.41     38.52 o 
 -21   4   3      246.28      332.67     51.05 o 
 -20   4   3      616.09      671.72     49.47 o 
 -19   4   3       94.88       85.81     33.13 o 
 -18   4   3       58.65       68.92     30.57 o 
 -17   4   3     1316.22     1136.69     51.88 o 
 -16   4   3     2087.79     1929.66     57.89 o 
 -15   4   3      708.92      687.45     42.14 o 
 -14   4   3      604.42      606.47     43.52 o 
 -13   4   3      104.76      103.42     20.49 o 
 -12   4   3      326.13      328.23     23.72 o 
 -11   4   3      300.32      290.70     26.89 o 
 -10   4   3      188.00      214.25     20.16 o 
  -9   4   3      149.68      157.18     18.32 o 
  -8   4   3     1194.05     1071.95     31.32 o 
  -7   4   3      277.95      253.19     18.63 o 
  -6   4   3      116.08      120.90     13.39 o 
  -5   4   3        4.31        3.91      9.27 o 
  -4   4   3      482.52      457.72     18.47 o 
  -3   4   3      313.44      395.86     17.39 o 
  -2   4   3      847.93     1044.81     24.31 o 
  -1   4   3     1913.52     1993.17     30.58 o 
   0   4   3      174.99      245.03     17.60 o 
   1   4   3     1583.24     1747.36     35.82 o 
   2   4   3    12410.61    12196.84    109.23 o 
   3   4   3      503.85      480.35     26.17 o 
   4   4   3     3634.94     3490.03     46.32 o 
   5   4   3     1069.69     1083.99     26.49 o 
   6   4   3        2.87       -6.39      8.79 o 
   7   4   3      705.49      745.98     18.20 o 
   8   4   3     1952.89     1969.24     27.50 o 
   9   4   3      468.21      448.62     27.63 o 
  10   4   3     1130.51     1004.27     38.55 o 
  11   4   3       48.88       22.97     19.28 o 
  12   4   3        0.64       25.52     20.64 o 
  13   4   3      172.63      159.32     27.50 o 
  14   4   3       79.70       74.53     25.38 o 
  15   4   3       19.14       27.15     34.79 o 
  16   4   3       21.94       57.03     52.64 o 
  17   4   3       10.14      -20.37     52.75 o 
  18   4   3      492.82      523.96     72.20 o 
  19   4   3        4.20      -24.70     56.49 o 
  20   4   3        2.74       15.84     58.23 o 
  21   4   3      292.86      210.37    111.57 o 
  22   4   3      143.04      108.56     67.09 o 
  23   4   3        8.40      -14.37     65.68 o 
 -23   5   3       30.69      199.84     83.20 o 
 -22   5   3        8.68       87.61     39.39 o 
 -21   5   3      115.63      119.29     65.45 o 
 -20   5   3      124.92       95.93     44.28 o 
 -19   5   3       25.75       45.02     38.49 o 
 -18   5   3       14.54       47.93     38.59 o 
 -17   5   3      445.73      472.23     71.48 o 
 -16   5   3       91.75       67.75     38.18 o 
 -15   5   3       22.17      -37.24     31.68 o 
 -14   5   3        7.73       33.83     30.73 o 
 -13   5   3      159.33      222.05     38.84 o 
 -12   5   3       34.91        0.70     24.21 o 
 -11   5   3      170.47      197.81     24.87 o 
 -10   5   3     1291.86     1171.47     35.16 o 
  -9   5   3        4.46       18.75     17.79 o 
  -8   5   3      395.48      414.14     23.28 o 
  -7   5   3     1472.36     1404.56     33.98 o 
  -6   5   3      422.55      470.74     22.73 o 
  -5   5   3      280.07      344.80     20.71 o 
  -4   5   3     1013.00      965.60     26.85 o 
  -3   5   3      488.02      566.18     21.60 o 
  -2   5   3     2432.07     2390.11     37.55 o 
  -1   5   3       72.70      132.69     13.57 o 
   0   5   3      671.15      740.44     24.53 o 
   1   5   3      528.22      525.51     21.13 o 
   2   5   3      848.46      855.31     25.41 o 
   3   5   3      645.98      623.58     24.66 o 
   4   5   3      288.95      300.99     20.04 o 
   5   5   3       13.01       15.17     10.52 o 
   6   5   3      726.72      677.14     23.87 o 
   7   5   3      104.31      102.30     13.81 o 
   8   5   3      393.78      449.87     32.72 o 
   9   5   3        7.45       26.72     18.30 o 
  10   5   3       10.73       16.90     20.38 o 
  11   5   3        3.93       56.07     73.71 o 
  12   5   3     1144.08     1134.50     82.69 o 
  13   5   3       30.40       42.78     46.13 o 
  14   5   3     1661.19     1505.82     95.48 o 
  15   5   3      237.63      197.54     66.39 o 
  16   5   3     1488.68     1412.70     98.24 o 
  17   5   3      455.20      414.73     69.21 o 
  18   5   3       95.69       45.01     57.48 o 
  19   5   3        9.61       47.58     59.21 o 
  20   5   3        1.02      126.32     64.58 o 
  21   5   3       16.28      -69.30    139.37 o 
  22   5   3        0.85      -41.56     64.94 o 
 -21   6   3       54.35      125.60     66.11 o 
 -20   6   3        0.03       60.33     63.62 o 
 -19   6   3      224.40      249.81     50.45 o 
 -18   6   3        2.15        7.20     47.66 o 
 -17   6   3      184.17      246.35     63.54 o 
 -16   6   3      399.35      509.24     83.20 o 
 -15   6   3        7.49       19.40     42.30 o 
 -14   6   3        0.14       40.14     41.24 o 
 -13   6   3       20.25       35.57     38.97 o 
 -12   6   3       51.08        9.28     39.02 o 
 -11   6   3      863.21      833.51     73.03 o 
 -10   6   3      263.51      278.46     38.47 o 
  -9   6   3      281.91      258.29     34.64 o 
  -8   6   3      202.47      241.36     28.49 o 
  -7   6   3      810.11      855.69     31.19 o 
  -6   6   3       95.51       95.87     15.94 o 
  -5   6   3      204.67      198.19     22.48 o 
  -4   6   3       33.63       64.34     16.71 o 
  -3   6   3        2.85       29.46     15.21 o 
  -2   6   3      593.62      604.88     28.58 o 
  -1   6   3      452.79      501.70     26.91 o 
   0   6   3      272.78      313.29     23.86 o 
   1   6   3      831.63      784.44     31.00 o 
   2   6   3        4.53        9.21     13.15 o 
   3   6   3        0.48      -13.08     10.98 o 
   4   6   3       10.46       -3.37     11.95 o 
   5   6   3       15.76       16.52     13.31 o 
   6   6   3        2.31      -32.21     27.83 o 
   7   6   3      355.58      421.95     80.58 o 
   8   6   3      181.72      184.54     48.36 o 
   9   6   3       55.82       72.55     43.09 o 
  10   6   3       60.07      111.55     46.89 o 
  11   6   3       17.61       -7.66     41.96 o 
  12   6   3      595.55      679.18     78.77 o 
  13   6   3      372.29      381.33     67.64 o 
  14   6   3      385.04      388.67     71.47 o 
  15   6   3      254.35      239.51     67.97 o 
  16   6   3        5.16      -41.50     54.95 o 
  17   6   3        5.01      -37.59     56.39 o 
  18   6   3       61.61      123.86     97.62 o 
  19   6   3       20.91      145.99    108.18 o 
  20   6   3      368.72      542.09    133.95 o 
 -19   7   3      132.25      259.07    113.14 o 
 -18   7   3       57.21      244.85    132.07 o 
 -17   7   3        0.03       79.09     66.79 o 
 -16   7   3      430.09      472.67     80.99 o 
 -15   7   3       48.86      100.03     50.47 o 
 -14   7   3      111.59      114.30     52.16 o 
 -13   7   3      288.91      421.16    138.62 o 
 -12   7   3      460.80      483.17    171.19 o 
 -11   7   3      288.25      315.11     63.37 o 
 -10   7   3      215.00      210.69     68.57 o 
  -9   7   3      115.79      145.28     39.58 o 
  -8   7   3        0.13       -0.58     25.48 o 
  -7   7   3      226.70      238.93     33.54 o 
  -6   7   3      549.47      457.78     39.40 o 
  -5   7   3       10.84        1.17     22.98 o 
  -4   7   3      187.52      189.39     30.78 o 
  -3   7   3      522.39      592.45     46.70 o 
  -2   7   3       71.28       87.51     26.39 o 
  -1   7   3       62.59       44.67     24.14 o 
   0   7   3       78.65       47.87     26.90 o 
   1   7   3      423.14      340.31     39.44 o 
   2   7   3       80.44       58.57     26.51 o 
   3   7   3       21.55       23.25     37.14 o 
   4   7   3      127.20      136.43     59.71 o 
   5   7   3      206.95      240.41     70.17 o 
   6   7   3      577.40      573.89    100.12 o 
   7   7   3      790.87      846.47    104.22 o 
   8   7   3      269.58      291.60     58.43 o 
   9   7   3       74.04      110.47     50.46 o 
  10   7   3      508.44      477.44     72.53 o 
  11   7   3      266.24      278.27     64.42 o 
  12   7   3        0.96       34.23     51.64 o 
  13   7   3       29.20      -18.11     52.40 o 
  14   7   3       24.39       21.31     57.43 o 
  15   7   3      354.37      265.27     73.60 o 
  16   7   3       21.06      -14.27     62.43 o 
  17   7   3      259.04      183.76     77.05 o 
  18   7   3        2.95      -40.38     93.57 o 
 -17   8   3      133.17      270.31    164.11 o 
 -16   8   3       91.92      235.02     77.36 o 
 -15   8   3       58.90       76.64     57.27 o 
 -14   8   3      103.10      151.00     61.10 o 
 -13   8   3       16.13       71.56     92.78 o 
 -12   8   3       57.78       85.59     51.76 o 
 -11   8   3        0.90       -0.94     48.09 o 
 -10   8   3       18.14      -18.26     35.90 o 
  -9   8   3       59.90       76.38     41.04 o 
  -8   8   3        2.70       24.08     34.15 o 
  -7   8   3      139.63      108.70     39.83 o 
  -6   8   3      686.99      649.71     56.38 o 
  -5   8   3       99.97       97.20     42.06 o 
  -4   8   3      722.98      694.21     54.51 o 
  -3   8   3      156.02      143.38     41.97 o 
  -2   8   3       12.42       -3.20     29.40 o 
  -1   8   3        3.10       27.58     51.63 o 
   0   8   3       27.55        3.19     47.15 o 
   1   8   3      287.72      375.60     88.03 o 
   2   8   3      575.26      682.83     92.90 o 
   3   8   3       30.20       87.96     66.82 o 
   4   8   3      164.81      253.53     82.73 o 
   5   8   3      147.95      174.82     76.38 o 
   6   8   3        6.23       25.99     61.72 o 
   7   8   3      226.66      217.21     61.20 o 
   8   8   3      147.82      106.14     55.83 o 
   9   8   3        6.40      -33.19     49.62 o 
  10   8   3        4.08       35.31     53.93 o 
  11   8   3      472.22      355.03     76.66 o 
  12   8   3      721.13      737.89     94.22 o 
  13   8   3       57.51       -2.99     60.77 o 
  14   8   3      352.10      445.89     87.51 o 
  15   8   3        2.28       -2.46     66.59 o 
  16   8   3      275.54      248.01     83.37 o 
 -13   9   3       44.47      124.09     84.17 o 
 -12   9   3       31.65       81.78     45.05 o 
 -11   9   3      522.52      425.38    112.25 o 
 -10   9   3      805.04      717.03     68.28 o 
  -9   9   3      573.59      589.78    125.07 o 
  -8   9   3      102.11       50.30     43.11 o 
  -7   9   3      693.88      680.39     63.35 o 
  -6   9   3       34.39       77.67     51.12 o 
  -5   9   3      460.10      592.03    117.63 o 
  -4   9   3       42.45      155.82     80.66 o 
  -3   9   3     1986.79     2065.66    158.72 o 
  -2   9   3     1474.88     1880.08    152.01 o 
  -1   9   3      551.47      753.91    105.05 o 
   0   9   3       62.24      193.80     87.71 o 
   1   9   3       27.36       57.01     67.44 o 
   2   9   3        6.92      101.89     79.37 o 
   3   9   3      343.78      383.32    105.19 o 
   4   9   3      348.98      385.46    110.60 o 
   5   9   3       70.74      217.92     91.52 o 
   6   9   3      205.92      167.76     93.67 o 
   7   9   3       23.03      -17.19     54.18 o 
   8   9   3        8.10       60.16     60.34 o 
   9   9   3      228.18      274.43     75.44 o 
  10   9   3       92.46       -6.82     61.67 o 
  11   9   3       95.21       12.51     65.92 o 
  12   9   3      271.89      170.51     98.49 o 
  -7  10   3      374.72      814.89    137.13 o 
  -6  10   3      155.84      204.87     72.92 o 
  -5  10   3      118.57      252.73     96.92 o 
  -4  10   3      129.58       49.69     59.46 o 
  -3  10   3      136.92      190.44     93.21 o 
  -2  10   3       10.13      -22.16     51.79 o 
  -1  10   3       64.05       52.79     58.11 o 
   0  10   3       88.82      106.51     69.49 o 
   1  10   3      461.26      527.99    127.00 o 
   2  10   3      402.60      598.18    134.21 o 
   3  10   3      466.66      754.85    138.68 o 
   4  10   3       62.68      118.01     76.45 o 
   5  10   3      468.22      621.31    146.46 o 
   6  10   3       81.75      100.04     59.33 o 
 -26   0   4       99.50      135.37    104.13 o 
 -25   0   4       91.93      188.81    133.31 o 
 -24   0   4      239.41      214.33     63.19 o 
 -23   0   4       29.50       -7.30     36.52 o 
 -22   0   4       11.48       49.25     38.50 o 
 -21   0   4       82.40      108.37     40.42 o 
 -20   0   4       22.90       44.11     37.72 o 
 -19   0   4        1.94      -12.91     35.03 o 
 -18   0   4     2328.50     2374.45    145.39 o 
 -17   0   4    10429.67    10533.21    138.15 o 
 -16   0   4      497.81      445.66     36.91 o 
 -15   0   4      448.11      419.25     34.58 o 
 -14   0   4     1189.77     1196.63     47.02 o 
 -13   0   4     1088.72     1149.11     51.00 o 
 -12   0   4        1.21      -42.10     21.05 o 
 -11   0   4      223.69      192.88     23.79 o 
 -10   0   4      857.45      783.62     32.69 o 
  -9   0   4     9816.40    10041.75    282.37 o 
  -8   0   4      910.01      818.31     38.90 o 
  -7   0   4       15.39        4.75     16.84 o 
  -6   0   4     1981.71     1980.95     45.79 o 
  -5   0   4      110.91      133.53     16.20 o 
  -4   0   4     1994.40     2126.47     38.05 o 
  -3   0   4      672.44      623.75     25.18 o 
  -2   0   4     9711.40    10153.90     96.30 o 
  -1   0   4     1689.87     1872.63     33.99 o 
   0   0   4       89.69       99.41     13.48 o 
   1   0   4      397.40      466.72     25.45 o 
   2   0   4     1615.45     1709.52     30.74 o 
   3   0   4      857.94      946.69     24.02 o 
   4   0   4     1286.21     1262.05     24.52 o 
   5   0   4     6694.15     7024.33     66.53 o 
   6   0   4      163.90      217.72     17.38 o 
   7   0   4     7201.79     7512.08     72.08 o 
   8   0   4     5846.78     5512.77     57.04 o 
   9   0   4     6537.22     6172.50     62.36 o 
  10   0   4     1354.77     1369.99     28.87 o 
  11   0   4      595.89      661.75     28.10 o 
  12   0   4      504.74      600.16     27.31 o 
  13   0   4       44.83       65.74     17.16 o 
  14   0   4       40.03       57.25     37.94 o 
  15   0   4       42.28        5.51     38.21 o 
  16   0   4       95.18      100.65     39.05 o 
  17   0   4      876.48      896.58     95.32 o 
  18   0   4      543.72      487.49     62.80 o 
  19   0   4      231.07      222.46     43.84 o 
  20   0   4      185.51      233.00     46.23 o 
  21   0   4      147.10      125.48     42.33 o 
  22   0   4       44.58       34.07     40.41 o 
  23   0   4       39.10       86.16     45.61 o 
  24   0   4       53.44      147.59     61.52 o 
 -26   1   4       50.63       87.93     53.52 o 
 -25   1   4      130.41      167.56     63.65 o 
 -24   1   4      216.32      277.74     39.49 o 
 -23   1   4       63.07       82.52     34.02 o 
 -22   1   4        4.44       33.00     31.71 o 
 -21   1   4       18.26       38.32     31.10 o 
 -20   1   4      152.97      130.61     32.46 o 
 -19   1   4       97.28       84.73     23.87 o 
 -18   1   4     2176.10     2101.32     67.63 o 
 -17   1   4       12.92       13.99     22.95 o 
 -16   1   4     1576.84     1552.05     42.74 o 
 -15   1   4       56.00       46.52     22.47 o 
 -14   1   4     1434.02     1388.89     32.70 o 
 -13   1   4      466.01      442.73     22.37 o 
 -12   1   4       23.08       39.20     15.75 o 
 -11   1   4      162.62      216.48     16.20 o 
 -10   1   4      221.24      216.05     15.20 o 
  -9   1   4     1650.48     1739.75     27.77 o 
  -8   1   4      466.62      440.07     17.57 o 
  -7   1   4        1.47       -8.61     10.70 o 
  -6   1   4      435.25      412.38     15.27 o 
  -5   1   4     4022.74     4126.18     37.02 o 
  -4   1   4     8681.91     8870.02     65.72 o 
  -3   1   4     2129.56     2228.99     25.66 o 
  -2   1   4      105.11      149.44     10.12 o 
  -1   1   4     3904.47     4523.36     44.06 o 
   0   1   4    11378.85    12168.37     93.12 o 
   1   1   4      595.55      726.56     17.97 o 
   2   1   4      111.88      112.54      9.53 o 
   3   1   4      993.79     1149.03     17.47 o 
   4   1   4     2077.04     2061.96     23.61 o 
   5   1   4     1248.51     1271.90     21.93 o 
   6   1   4       15.13       39.75      8.40 o 
   7   1   4      475.98      561.08     19.31 o 
   8   1   4      978.05     1039.30     18.39 o 
   9   1   4      151.10      129.02      9.03 o 
  10   1   4     5064.12     5005.56     37.75 o 
  11   1   4     1378.25     1352.95     24.73 o 
  12   1   4       18.89       15.04     11.62 o 
  13   1   4       70.34       67.24     15.76 o 
  14   1   4      295.81      287.48     25.19 o 
  15   1   4      205.91      241.06     27.85 o 
  16   1   4        0.41       12.71     23.41 o 
  17   1   4      333.28      348.80     28.66 o 
  18   1   4      157.21      120.90     26.46 o 
  19   1   4       80.73      128.95     28.83 o 
  20   1   4      646.60      697.96     38.18 o 
  21   1   4      233.50      316.14     32.76 o 
  22   1   4       68.14      139.06     31.76 o 
  23   1   4       49.17       77.25     34.57 o 
  24   1   4       31.95       52.56     40.30 o 
 -25   2   4       31.10       65.43     39.74 o 
 -24   2   4        5.51       25.82     42.62 o 
 -23   2   4       24.82       38.05     35.38 o 
 -22   2   4       37.13       26.92     51.43 o 
 -21   2   4      208.78      170.21     37.71 o 
 -20   2   4        0.66       18.88     32.67 o 
 -19   2   4      142.85      112.30     30.45 o 
 -18   2   4      452.49      461.06     37.06 o 
 -17   2   4     1747.98     1699.99     64.93 o 
 -16   2   4      263.49      268.65     25.14 o 
 -15   2   4      283.48      251.93     24.69 o 
 -14   2   4      706.78      685.15     29.13 o 
 -13   2   4      124.56      123.87     20.79 o 
 -12   2   4        2.96        8.66     16.67 o 
 -11   2   4      418.15      432.92     21.54 o 
 -10   2   4       12.28        4.52     13.46 o 
  -9   2   4      317.70      339.93     17.99 o 
  -8   2   4      361.03      392.63     19.50 o 
  -7   2   4       65.57       94.45     14.33 o 
  -6   2   4      426.24      468.52     20.58 o 
  -5   2   4      659.42      689.15     25.32 o 
  -4   2   4      260.00      282.64     14.86 o 
  -3   2   4     4104.83     4228.98     60.52 o 
  -2   2   4     2796.83     2799.24     33.17 o 
  -1   2   4     1354.45     1471.56     24.26 o 
   0   2   4       44.43       68.54     11.88 o 
   1   2   4      702.14      833.01     21.37 o 
   2   2   4      397.75      447.36     15.56 o 
   3   2   4     1515.11     1542.14     24.65 o 
   4   2   4      842.17      728.05     18.81 o 
   5   2   4       73.72       50.72      8.88 o 
   6   2   4      436.89      480.98     13.99 o 
   7   2   4     1077.04      936.76     16.77 o 
   8   2   4       78.44       91.20      8.34 o 
   9   2   4     1122.98     1045.57     18.50 o 
  10   2   4      189.43      175.74     13.70 o 
  11   2   4      847.46      854.12     25.45 o 
  12   2   4      661.08      643.63     23.72 o 
  13   2   4      264.14      313.91     21.41 o 
  14   2   4       49.09       36.10     21.41 o 
  15   2   4      104.02       90.08     25.31 o 
  16   2   4      393.17      443.89     34.20 o 
  17   2   4       25.38       15.75     26.74 o 
  18   2   4       29.70       62.93     28.40 o 
  19   2   4       83.45       93.20     34.41 o 
  20   2   4       95.68       59.87     34.27 o 
  21   2   4       11.08       30.20     31.29 o 
  22   2   4       33.05       54.57     32.64 o 
  23   2   4      307.05      329.63     39.33 o 
  24   2   4      160.90      191.10     41.85 o 
 -25   3   4       34.85      123.79     62.24 o 
 -24   3   4       90.51      184.17     45.45 o 
 -23   3   4        5.83        8.04     56.98 o 
 -22   3   4       21.34       19.43     33.39 o 
 -21   3   4        5.68       25.87     33.24 o 
 -20   3   4      379.18      341.96     41.48 o 
 -19   3   4       98.44       69.02     32.40 o 
 -18   3   4       32.54       47.75     30.46 o 
 -17   3   4      456.25      409.93     39.46 o 
 -16   3   4       22.13        6.56     28.01 o 
 -15   3   4       47.25      117.66     21.51 o 
 -14   3   4      308.65      319.70     32.49 o 
 -13   3   4      308.88      290.07     23.78 o 
 -12   3   4      148.83      171.63     20.49 o 
 -11   3   4      737.56      690.11     29.12 o 
 -10   3   4      121.10      107.04     17.41 o 
  -9   3   4        0.04        6.49     12.80 o 
  -8   3   4      315.93      388.53     18.96 o 
  -7   3   4      231.67      224.84     15.80 o 
  -6   3   4      954.77     1031.86     24.56 o 
  -5   3   4      844.15      928.18     22.93 o 
  -4   3   4      871.43      891.44     25.23 o 
  -3   3   4      331.56      429.41     19.52 o 
  -2   3   4      824.82      846.17     28.09 o 
  -1   3   4     1229.54     1251.81     26.13 o 
   0   3   4      555.90      525.61     28.04 o 
   1   3   4       11.48        3.44      9.50 o 
   2   3   4     1589.49     1597.46     31.97 o 
   3   3   4        3.09        6.35      9.34 o 
   4   3   4     1349.84     1519.51     28.47 o 
   5   3   4      864.74      933.63     22.22 o 
   6   3   4        0.58        4.42      8.81 o 
   7   3   4      950.53      915.26     19.29 o 
   8   3   4      122.82      155.09     10.96 o 
   9   3   4     1156.72     1195.45     27.98 o 
  10   3   4      921.37      924.26     29.85 o 
  11   3   4      178.64      172.13     18.97 o 
  12   3   4      178.08      176.48     21.05 o 
  13   3   4      616.03      601.46     30.13 o 
  14   3   4       62.62       82.02     21.22 o 
  15   3   4        3.55      -14.72     26.72 o 
  16   3   4      348.61      347.91     32.19 o 
  17   3   4        2.64       23.28     30.80 o 
  18   3   4      168.47      161.20     34.91 o 
  19   3   4       12.69      -23.57     36.57 o 
  20   3   4      330.96      348.99     46.89 o 
  21   3   4      196.96      219.67     44.91 o 
  22   3   4      276.17      241.96     47.70 o 
  23   3   4        0.06      -49.01     42.05 o 
 -24   4   4       40.23      111.88     51.29 o 
 -23   4   4        6.53       80.55     36.98 o 
 -22   4   4        1.05       84.27     42.28 o 
 -21   4   4       34.83       31.18     33.00 o 
 -20   4   4        7.90       23.90     32.13 o 
 -19   4   4        2.73        4.35     31.05 o 
 -18   4   4       11.21       51.63     30.32 o 
 -17   4   4       25.55       29.27     28.41 o 
 -16   4   4      638.61      598.13     40.79 o 
 -15   4   4     1128.47      981.99     48.33 o 
 -14   4   4       57.77       34.32     26.81 o 
 -13   4   4        8.28       -1.90     22.04 o 
 -12   4   4      177.16      152.82     19.22 o 
 -11   4   4      472.79      430.14     26.97 o 
 -10   4   4      235.29      205.57     21.52 o 
  -9   4   4      729.61      691.78     29.38 o 
  -8   4   4       33.11       27.59     14.17 o 
  -7   4   4     1154.27     1079.59     32.72 o 
  -6   4   4      741.02      699.52     25.59 o 
  -5   4   4      174.72      242.37     17.31 o 
  -4   4   4       94.73       88.72     13.53 o 
  -3   4   4      866.95      891.18     25.64 o 
  -2   4   4      480.10      530.16     20.38 o 
  -1   4   4     1947.00     1896.82     30.99 o 
   0   4   4      206.10      223.10     16.13 o 
   1   4   4       34.59       41.54      9.20 o 
   2   4   4     3582.85     3522.24     40.56 o 
   3   4   4     1297.40     1343.95     27.06 o 
   4   4   4       49.46       57.18     11.01 o 
   5   4   4        1.15        2.97     10.73 o 
   6   4   4        2.30        8.72      9.19 o 
   7   4   4     1410.64     1388.42     30.33 o 
   8   4   4       73.36       77.29     12.16 o 
   9   4   4      968.51      944.76     46.41 o 
  10   4   4       16.03       13.20     26.71 o 
  11   4   4     1154.06     1097.85     52.89 o 
  12   4   4     1021.33     1031.15     54.42 o 
  13   4   4       36.57       26.56     31.11 o 
  14   4   4        1.46      -10.64     36.23 o 
  15   4   4        0.42        7.72     39.59 o 
  16   4   4      714.40      762.22     63.76 o 
  17   4   4     1283.82     1300.97     97.18 o 
  18   4   4       47.99       61.87     58.62 o 
  19   4   4      200.89      187.54     64.89 o 
  20   4   4        3.33       -5.36     60.07 o 
  21   4   4      163.61      104.19     94.64 o 
  22   4   4       11.08      -20.83     64.45 o 
 -23   5   4      200.76      289.60     81.13 o 
 -22   5   4      230.95      427.03     71.59 o 
 -21   5   4      488.38      590.23    115.22 o 
 -20   5   4      368.88      424.64    115.86 o 
 -19   5   4       24.47       55.54     67.62 o 
 -18   5   4      104.17       63.12     40.68 o 
 -17   5   4       50.65       81.13     40.13 o 
 -16   5   4      163.09      104.00     40.23 o 
 -15   5   4      506.61      496.40     53.52 o 
 -14   5   4      318.16      324.79     44.56 o 
 -13   5   4       42.29       21.93     31.64 o 
 -12   5   4      440.84      377.44     44.40 o 
 -11   5   4      585.05      608.21     53.43 o 
 -10   5   4     1760.47     1646.43     45.39 o 
  -9   5   4      277.43      281.82     26.43 o 
  -8   5   4        0.31       40.98     16.35 o 
  -7   5   4     1314.52     1218.79     36.82 o 
  -6   5   4     1447.90     1338.92     37.25 o 
  -5   5   4      333.94      375.23     24.65 o 
  -4   5   4      761.09      700.89     26.41 o 
  -3   5   4        2.74       50.68     15.92 o 
  -2   5   4     2706.36     2528.21     39.85 o 
  -1   5   4      507.66      513.29     23.18 o 
   0   5   4       48.85       52.26     13.52 o 
   1   5   4        8.67       19.29     11.50 o 
   2   5   4      761.33      764.50     27.44 o 
   3   5   4      267.24      261.87     19.56 o 
   4   5   4      989.65      965.26     35.80 o 
   5   5   4       21.75       11.30     14.99 o 
   6   5   4       22.48       22.18     16.02 o 
   7   5   4       57.92       39.05     34.08 o 
   8   5   4      179.88      140.97     37.84 o 
   9   5   4        3.65       19.08     36.81 o 
  10   5   4      300.19      283.84     55.44 o 
  11   5   4       10.90       15.60     40.53 o 
  12   5   4      754.56      650.82     73.18 o 
  13   5   4      402.02      401.06     66.08 o 
  14   5   4        6.90       51.70     51.25 o 
  15   5   4      100.15       59.05     55.34 o 
  16   5   4        4.51       -4.87     55.42 o 
  17   5   4       27.93      -16.19     45.71 o 
  18   5   4       25.76       11.21     58.49 o 
  19   5   4       39.21      -46.29     59.91 o 
  20   5   4      229.96      185.18     69.89 o 
  21   5   4        3.98      -38.77     63.94 o 
 -21   6   4        3.48        5.16     38.50 o 
 -20   6   4      385.94      404.61     89.10 o 
 -19   6   4      659.09      675.80     60.10 o 
 -18   6   4      252.47      300.83     51.88 o 
 -17   6   4       94.74      123.00     52.94 o 
 -16   6   4        0.56       49.50     46.58 o 
 -15   6   4      118.86      133.69     53.31 o 
 -14   6   4      565.39      643.00     78.94 o 
 -13   6   4      678.90      698.48     80.31 o 
 -12   6   4      718.33      749.14    125.83 o 
 -11   6   4       62.17       89.80     43.01 o 
 -10   6   4     2558.06     2281.80     76.13 o 
  -9   6   4     2486.70     2218.99     76.02 o 
  -8   6   4      850.86      719.73     51.16 o 
  -7   6   4      861.53      957.39     43.29 o 
  -6   6   4      222.13      242.34     25.96 o 
  -5   6   4      854.07      795.81     33.73 o 
  -4   6   4       80.46       89.91     18.78 o 
  -3   6   4      209.15      174.39     21.67 o 
  -2   6   4      364.94      508.44     28.79 o 
  -1   6   4     3623.22     3392.34     57.28 o 
   0   6   4      418.27      477.71     41.13 o 
   1   6   4      379.23      403.30     30.19 o 
   2   6   4       16.20       43.68     29.38 o 
   3   6   4      368.67      373.75     41.13 o 
   4   6   4      126.42      125.00     33.01 o 
   5   6   4       77.74       47.37     36.99 o 
   6   6   4       40.29       71.82     47.57 o 
   7   6   4      643.69      560.81     91.50 o 
   8   6   4     1068.74     1014.35     77.92 o 
   9   6   4      919.47      841.18     75.22 o 
  10   6   4      895.16      855.78     78.38 o 
  11   6   4      560.58      525.63     71.68 o 
  12   6   4       92.42       29.21     49.60 o 
  13   6   4      870.36      830.70     88.59 o 
  14   6   4      127.25      105.66     59.65 o 
  15   6   4      109.81      101.57     66.91 o 
  16   6   4      178.39      165.60     69.12 o 
  17   6   4      364.11      332.70    100.98 o 
  18   6   4      180.33      231.76     87.30 o 
  19   6   4      382.07      296.55    119.71 o 
 -19   7   4      153.70      243.60    133.86 o 
 -18   7   4        1.53       41.47     39.68 o 
 -17   7   4        3.41       26.54     55.66 o 
 -16   7   4        0.11       29.35     49.98 o 
 -15   7   4      297.82      308.35    152.74 o 
 -14   7   4      955.05      964.75     84.87 o 
 -13   7   4       42.68       54.13     50.25 o 
 -12   7   4       12.58      -26.01     40.23 o 
 -11   7   4       36.81       32.16     61.93 o 
 -10   7   4        4.42       36.87     44.10 o 
  -9   7   4      409.76      431.21     67.33 o 
  -8   7   4      203.39      194.55     52.60 o 
  -7   7   4        2.60      -35.49     29.28 o 
  -6   7   4      595.47      572.36     56.04 o 
  -5   7   4       24.45        4.89     27.56 o 
  -4   7   4      792.09      749.03     51.02 o 
  -3   7   4     1418.09     1413.89     61.70 o 
  -2   7   4     4400.26     4252.00    200.11 o 
  -1   7   4     1408.84     1505.66    131.33 o 
   0   7   4      510.20      538.34    121.27 o 
   1   7   4       33.34       92.26     79.57 o 
   2   7   4     2396.69     2233.60    163.31 o 
   3   7   4     3447.92     3145.95    172.26 o 
   4   7   4      731.66      781.60     98.11 o 
   5   7   4        3.91      -16.31     46.46 o 
   6   7   4       22.17      -26.63     44.40 o 
   7   7   4      427.72      349.82     85.17 o 
   8   7   4      277.68      233.99     58.01 o 
   9   7   4       32.79       40.85     47.32 o 
  10   7   4      120.95      136.47     55.63 o 
  11   7   4      325.97      315.05     68.38 o 
  12   7   4      158.93      197.37     64.57 o 
  13   7   4      482.69      486.21     80.85 o 
  14   7   4       71.12       37.65     59.34 o 
  15   7   4       17.13        5.30     60.44 o 
  16   7   4      712.01      686.13    130.76 o 
  17   7   4      157.89      141.53     73.90 o 
 -16   8   4       15.27       81.77     47.40 o 
 -15   8   4      220.09      351.50    185.85 o 
 -14   8   4      206.88      247.48    114.53 o 
 -13   8   4       15.66       71.79     54.72 o 
 -12   8   4       75.48      131.72     58.07 o 
 -11   8   4        5.54      -18.23     49.56 o 
 -10   8   4      283.25      241.46     62.03 o 
  -9   8   4       89.21      104.12     54.37 o 
  -8   8   4       97.67       38.09     77.17 o 
  -7   8   4        3.10      -28.22     34.10 o 
  -6   8   4      137.66      191.12     75.99 o 
  -5   8   4      485.95      621.04    117.44 o 
  -4   8   4        0.53      -42.23     47.57 o 
  -3   8   4        0.10      -10.29     51.51 o 
  -2   8   4      896.08      874.87    105.18 o 
  -1   8   4      106.24      183.40     72.81 o 
   0   8   4      389.11      380.06     96.16 o 
   1   8   4       56.57       55.17     57.14 o 
   2   8   4      100.58       85.46     64.40 o 
   3   8   4       36.62       54.18     60.12 o 
   4   8   4        0.01      -10.07     57.12 o 
   5   8   4      111.05       63.21     64.36 o 
   6   8   4      890.62      994.01    142.34 o 
   7   8   4      319.57      388.85    103.77 o 
   8   8   4      292.78      300.96     67.50 o 
   9   8   4       49.38       11.86     52.30 o 
  10   8   4        4.05      -22.41     51.62 o 
  11   8   4       86.52       29.11     58.70 o 
  12   8   4       39.64       -1.47     61.49 o 
  13   8   4       69.74       19.12     62.03 o 
  14   8   4      162.43      139.15     72.72 o 
  15   8   4       85.74      -53.61     63.74 o 
 -13   9   4      107.16      118.69    121.55 o 
 -12   9   4      576.22      583.71    217.14 o 
 -11   9   4       27.58       26.70     49.35 o 
 -10   9   4       30.35      194.76     83.31 o 
  -9   9   4       69.76      149.67     83.76 o 
  -8   9   4      172.56      371.07    107.81 o 
  -7   9   4       71.20       91.55     76.72 o 
  -6   9   4      292.98      396.55    108.90 o 
  -5   9   4      677.01     1013.98    152.40 o 
  -4   9   4      155.01      352.39    106.19 o 
  -3   9   4       24.48       -1.84     66.38 o 
  -2   9   4      109.55       69.26     76.43 o 
  -1   9   4       81.77      -19.87     64.77 o 
   0   9   4        1.43      -51.60     65.63 o 
   1   9   4      304.01      313.59     99.21 o 
   2   9   4       37.31      102.05     80.96 o 
   3   9   4       88.11      112.87     82.06 o 
   4   9   4       44.60       59.05     76.51 o 
   5   9   4        2.53        5.31     71.73 o 
   6   9   4       61.75      180.01     94.13 o 
   7   9   4      213.81      207.58     70.88 o 
   8   9   4       78.90       65.35     63.60 o 
   9   9   4       23.96       54.33     63.85 o 
  10   9   4      340.82      241.24    100.77 o 
  11   9   4        0.01       31.27     66.72 o 
  -6  10   4       31.18      104.46     67.15 o 
  -5  10   4       74.67      203.09     99.98 o 
  -4  10   4       61.87       70.68     67.20 o 
  -3  10   4      218.99      307.83    114.11 o 
  -2  10   4        9.57      -26.97     49.18 o 
  -1  10   4      129.44      248.07     99.16 o 
   0  10   4       26.42       13.97     60.75 o 
   1  10   4      157.71      173.62     85.58 o 
   2  10   4       97.96       67.48     75.45 o 
   3  10   4       36.55       10.89     64.56 o 
   4  10   4       52.16      -53.32     60.30 o 
 -25   1   5       77.98      126.44     37.47 o 
 -24   1   5       86.49      123.35     35.54 o 
 -23   1   5       91.25      146.05     35.06 o 
 -22   1   5        8.25       38.80     31.50 o 
 -21   1   5       48.81       60.56     32.18 o 
 -20   1   5        0.80      -26.58     28.81 o 
 -19   1   5      140.10      157.06     32.06 o 
 -18   1   5      100.57       84.44     24.54 o 
 -17   1   5       97.28      101.08     27.52 o 
 -16   1   5        4.35       11.67     24.10 o 
 -15   1   5      575.61      627.66     33.62 o 
 -14   1   5      403.66      391.09     27.40 o 
 -13   1   5      143.22      147.61     19.40 o 
 -12   1   5      136.72      139.12     17.83 o 
 -11   1   5      839.62      771.12     25.28 o 
 -10   1   5      674.41      711.27     23.11 o 
  -9   1   5       92.91      100.63     14.05 o 
  -8   1   5     1291.39     1212.72     25.56 o 
  -7   1   5     1883.18     1937.32     29.03 o 
  -6   1   5     4866.74     5015.67     45.56 o 
  -5   1   5       62.37       67.13     10.77 o 
  -4   1   5       37.18       19.02     10.41 o 
  -3   1   5     1285.61     1444.50     23.74 o 
  -2   1   5     2572.10     2822.29     32.19 o 
  -1   1   5     1165.67     1253.30     21.23 o 
   0   1   5      120.05      132.79      9.90 o 
   1   1   5      873.37      955.07     18.83 o 
   2   1   5        9.99       -4.29      8.70 o 
   3   1   5      151.57      199.93     10.26 o 
   4   1   5       24.77       22.13      7.68 o 
   5   1   5      737.06      728.78     18.81 o 
   6   1   5      279.58      330.99     13.33 o 
   7   1   5     1548.18     1620.59     22.21 o 
   8   1   5      509.57      520.45     15.17 o 
   9   1   5       98.56      102.76     10.06 o 
  10   1   5      469.21      468.25     14.31 o 
  11   1   5     2932.86     2960.64     29.87 o 
  12   1   5     2487.69     2424.18     36.38 o 
  13   1   5       43.47       65.13     17.14 o 
  14   1   5      120.20      116.47     25.56 o 
  15   1   5      909.77      915.92     41.04 o 
  16   1   5      626.06      723.86     40.75 o 
  17   1   5       17.46       33.77     25.71 o 
  18   1   5        7.54       17.26     26.31 o 
  19   1   5        0.08        6.56     29.39 o 
  20   1   5      231.83      256.25     33.94 o 
  21   1   5      150.05      245.52     35.43 o 
  22   1   5        1.28       -8.15     29.70 o 
  23   1   5        6.79       13.57     38.36 o 
 -25   2   5       52.82      125.07     41.66 o 
 -24   2   5       27.75       78.42     37.48 o 
 -23   2   5       40.72      104.07     35.15 o 
 -22   2   5       67.19       87.58     35.69 o 
 -21   2   5       97.13       61.33     34.45 o 
 -20   2   5      277.58      286.07     45.85 o 
 -19   2   5       47.64       32.39     31.01 o 
 -18   2   5      973.09      870.67     57.37 o 
 -17   2   5      390.09      380.13     38.64 o 
 -16   2   5       70.05       67.95     27.37 o 
 -15   2   5      321.31      323.06     26.60 o 
 -14   2   5      269.05      261.59     25.27 o 
 -13   2   5      354.42      330.82     24.89 o 
 -12   2   5      564.97      473.75     26.25 o 
 -11   2   5      177.92      162.60     20.19 o 
 -10   2   5      598.03      593.73     24.03 o 
  -9   2   5     2002.25     1926.68     38.44 o 
  -8   2   5        0.34       -8.59     12.21 o 
  -7   2   5      192.30      215.38     16.16 o 
  -6   2   5      501.39      561.94     21.25 o 
  -5   2   5     2473.26     2613.02     37.05 o 
  -4   2   5        2.89       22.33      9.86 o 
  -3   2   5      546.34      766.35     22.86 o 
  -2   2   5     3324.21     3484.10     37.78 o 
  -1   2   5     2731.44     2835.23     39.58 o 
   0   2   5     1327.00     1411.21     28.51 o 
   1   2   5      103.92      121.16     13.03 o 
   2   2   5     3791.67     3954.49     42.66 o 
   3   2   5     5295.42     5206.53     50.04 o 
   4   2   5     7383.86     7453.91     57.98 o 
   5   2   5        5.80       20.81      8.67 o 
   6   2   5      188.97      223.25     12.62 o 
   7   2   5      586.48      554.50     15.29 o 
   8   2   5       71.29       48.98      9.04 o 
   9   2   5      477.91      445.76     14.31 o 
  10   2   5      255.65      268.70     12.86 o 
  11   2   5      108.61      114.86     14.36 o 
  12   2   5      606.00      639.99     31.11 o 
  13   2   5       90.73       98.08     20.81 o 
  14   2   5       76.16       95.81     24.38 o 
  15   2   5      325.32      304.63     29.68 o 
  16   2   5      706.78      718.65     46.27 o 
  17   2   5      422.02      431.02     40.58 o 
  18   2   5        6.49      -15.32     29.83 o 
  19   2   5       24.07       27.52     31.40 o 
  20   2   5      579.09      661.53     44.35 o 
  21   2   5      253.09      216.62     36.05 o 
  22   2   5       84.91      133.92     39.41 o 
  23   2   5      212.15      256.61     43.15 o 
 -24   3   5      142.50      153.44     49.43 o 
 -23   3   5      167.71      168.98     39.95 o 
 -22   3   5      158.29      247.81     40.46 o 
 -21   3   5       36.93       92.99     34.95 o 
 -20   3   5       72.00       78.80     33.21 o 
 -19   3   5      120.57      123.18     34.36 o 
 -18   3   5      297.19      297.56     49.93 o 
 -17   3   5      360.22      279.55     36.27 o 
 -16   3   5     1231.79     1243.62     54.19 o 
 -15   3   5      969.15     1118.99     65.05 o 
 -14   3   5     3155.22     2921.34     55.96 o 
 -13   3   5     1105.57     1077.73     37.94 o 
 -12   3   5        9.22      -13.17     17.79 o 
 -11   3   5      400.32      406.38     25.52 o 
 -10   3   5      804.27      810.87     31.43 o 
  -9   3   5     2856.15     2652.10     44.70 o 
  -8   3   5     1266.50     1205.35     32.75 o 
  -7   3   5     1929.94     1797.63     37.71 o 
  -6   3   5      963.13      915.05     26.32 o 
  -5   3   5      788.84      733.71     23.80 o 
  -4   3   5      300.12      287.28     16.38 o 
  -3   3   5     1236.54     1223.91     25.95 o 
  -2   3   5      410.56      560.05     22.27 o 
  -1   3   5      151.60      242.94     15.29 o 
   0   3   5     2444.36     2562.72     42.05 o 
   1   3   5       17.58       16.94     12.11 o 
   2   3   5      129.77      142.57     15.19 o 
   3   3   5     2200.65     2044.23     32.43 o 
   4   3   5     5319.05     5297.32     53.08 o 
   5   3   5     1058.17     1007.11     25.39 o 
   6   3   5      136.88      148.14     14.56 o 
   7   3   5      259.04      246.79     16.10 o 
   8   3   5      135.78      159.69     13.49 o 
   9   3   5     3242.70     3009.66     42.98 o 
  10   3   5     2282.39     2351.31     48.96 o 
  11   3   5      524.53      516.16     24.61 o 
  12   3   5     1718.61     1698.00     43.76 o 
  13   3   5        1.04       17.95     22.06 o 
  14   3   5      340.57      325.82     28.16 o 
  15   3   5      289.71      278.66     28.96 o 
  16   3   5      533.52      489.79     39.10 o 
  17   3   5      273.31      339.03     37.43 o 
  18   3   5        9.27       42.92     35.79 o 
  19   3   5      256.71      344.45     47.15 o 
  20   3   5      787.93      828.13     50.60 o 
  21   3   5      180.24      247.51     40.67 o 
  22   3   5       63.48       69.88     34.95 o 
 -23   4   5       45.63      126.42     41.83 o 
 -22   4   5       15.07       62.78     36.40 o 
 -21   4   5      409.86      482.89     52.46 o 
 -20   4   5       98.12      121.51     35.98 o 
 -19   4   5      463.95      561.73     66.51 o 
 -18   4   5     2020.07     1884.01     62.64 o 
 -17   4   5      474.09      396.64     46.10 o 
 -16   4   5        7.07       13.61     27.88 o 
 -15   4   5      144.98      118.36     29.23 o 
 -14   4   5      609.11      567.20     38.77 o 
 -13   4   5      164.08      169.53     27.42 o 
 -12   4   5       56.59       90.49     23.05 o 
 -11   4   5      653.63      636.71     29.00 o 
 -10   4   5      506.40      472.91     29.54 o 
  -9   4   5      139.04      156.26     20.96 o 
  -8   4   5      782.29      698.57     29.96 o 
  -7   4   5      544.56      549.94     26.89 o 
  -6   4   5      407.24      423.78     23.70 o 
  -5   4   5       63.69       60.59     14.74 o 
  -4   4   5        4.05        6.46     11.74 o 
  -3   4   5      540.28      574.83     23.91 o 
  -2   4   5     1489.42     1438.01     46.93 o 
  -1   4   5     1228.20     1277.96     33.18 o 
   0   4   5       40.04       37.37     12.16 o 
   1   4   5      170.78      155.13     16.15 o 
   2   4   5     2802.98     2887.84     47.89 o 
   3   4   5     1726.95     1613.03     37.43 o 
   4   4   5      208.67      212.18     19.60 o 
   5   4   5      329.22      311.17     24.21 o 
   6   4   5      800.44      781.10     32.80 o 
   7   4   5     1365.39     1280.35     36.48 o 
   8   4   5      887.47      845.96     56.22 o 
   9   4   5      944.86      868.52     38.98 o 
  10   4   5      315.02      289.07     28.97 o 
  11   4   5      154.05      138.57     34.08 o 
  12   4   5        0.62       -4.59     33.24 o 
  13   4   5      334.82      335.78     47.66 o 
  14   4   5      318.63      280.80     48.59 o 
  15   4   5       21.93        6.77     42.04 o 
  16   4   5      213.41      152.96     49.07 o 
  17   4   5       68.84       69.18     58.65 o 
  18   4   5       14.88       11.22     58.91 o 
  19   4   5      265.23      178.15     68.79 o 
  20   4   5       91.23       77.58     66.20 o 
  21   4   5       79.92      119.78     69.84 o 
 -22   5   5      132.06       54.91     41.83 o 
 -21   5   5       75.38      150.16     50.60 o 
 -20   5   5       49.74       71.97     46.04 o 
 -19   5   5      282.01      304.46     96.04 o 
 -18   5   5        3.25       32.61     39.97 o 
 -17   5   5       39.84       68.72     39.15 o 
 -16   5   5       11.82        4.53     35.41 o 
 -15   5   5     1698.29     1632.21     76.45 o 
 -14   5   5       31.89       16.89     33.49 o 
 -13   5   5       87.60       63.63     33.97 o 
 -12   5   5      160.63      145.37     36.95 o 
 -11   5   5      843.31      802.57     55.59 o 
 -10   5   5        0.38       30.09     28.62 o 
  -9   5   5      185.52      193.97     25.84 o 
  -8   5   5      390.95      420.84     52.45 o 
  -7   5   5       94.88      102.02     24.73 o 
  -6   5   5     2835.63     2577.57     85.33 o 
  -5   5   5     1645.73     1589.04     46.85 o 
  -4   5   5      652.93      658.52     33.01 o 
  -3   5   5     1165.50     1170.54     40.41 o 
  -2   5   5       59.81       62.25     18.40 o 
  -1   5   5       26.84       61.24     16.68 o 
   0   5   5     1238.19     1245.08     42.16 o 
   1   5   5       59.23       90.00     27.12 o 
   2   5   5      610.26      612.54     31.61 o 
   3   5   5      464.82      461.72     29.19 o 
   4   5   5      115.35       91.20     18.96 o 
   5   5   5       39.98       31.58     16.34 o 
   6   5   5        6.25       -5.67     36.06 o 
   7   5   5      249.11      298.00     69.12 o 
   8   5   5      269.16      349.71     75.95 o 
   9   5   5      127.91      164.59     47.54 o 
  10   5   5      218.31      257.41     54.49 o 
  11   5   5       50.25       73.25     47.37 o 
  12   5   5      358.76      373.54     63.81 o 
  13   5   5      128.95       74.12     52.58 o 
  14   5   5       71.54       53.12     53.84 o 
  15   5   5       14.98        8.44     52.95 o 
  16   5   5       48.70       56.06     59.64 o 
  17   5   5       55.87      -53.73     46.61 o 
  18   5   5       26.46       37.94     61.92 o 
  19   5   5      369.56      310.96     75.90 o 
  20   5   5      380.94      269.13    118.41 o 
 -21   6   5       25.43       58.14     39.74 o 
 -20   6   5       87.94      102.03     49.90 o 
 -19   6   5       84.68       97.41     59.41 o 
 -18   6   5      194.67      225.15     50.34 o 
 -17   6   5        1.64       46.76     39.39 o 
 -16   6   5       43.29       76.86     52.38 o 
 -15   6   5       52.19       86.25     48.09 o 
 -14   6   5       42.72       58.94     47.22 o 
 -13   6   5       82.91       72.97     46.20 o 
 -12   6   5      109.32       98.37     49.54 o 
 -11   6   5       59.92       47.85     42.14 o 
 -10   6   5      336.56      380.52     57.70 o 
  -9   6   5       83.64       77.23     34.20 o 
  -8   6   5       71.34       57.65     33.09 o 
  -7   6   5      112.89       84.42     33.36 o 
  -6   6   5       18.17       10.89     27.83 o 
  -5   6   5       15.27      -10.90     26.85 o 
  -4   6   5      812.72      825.92     43.60 o 
  -3   6   5      590.31      520.57     64.62 o 
  -2   6   5        9.97       19.30     35.48 o 
  -1   6   5      514.72      446.76     66.57 o 
   0   6   5      524.36      539.95     60.37 o 
   1   6   5      546.78      578.97     80.79 o 
   2   6   5     1010.32      922.86     55.57 o 
   3   6   5        1.28       12.78     34.48 o 
   4   6   5        4.85       26.85     33.91 o 
   5   6   5       41.99       45.34     45.22 o 
   6   6   5       26.06       29.14     47.11 o 
   7   6   5       40.92       49.00     49.24 o 
   8   6   5      208.57      226.45     74.68 o 
   9   6   5        9.07       46.46     72.64 o 
  10   6   5      339.30      365.84     66.94 o 
  11   6   5        0.48      -38.92     43.70 o 
  12   6   5      262.93      300.98     66.21 o 
  13   6   5      420.13      430.81     73.95 o 
  14   6   5      326.43      262.41     71.35 o 
  15   6   5      226.70      254.35     73.24 o 
  16   6   5       10.52      -24.15     59.80 o 
  17   6   5        0.04      -26.99     64.26 o 
  18   6   5        8.94      -12.37     67.12 o 
  19   6   5       25.24       24.33    104.72 o 
 -18   7   5      107.31      204.03     67.66 o 
 -17   7   5       88.60      194.70     65.59 o 
 -16   7   5       10.34       35.34     52.30 o 
 -15   7   5      494.66      650.49    118.26 o 
 -14   7   5       30.97       13.59     50.57 o 
 -13   7   5       62.32      110.91     83.53 o 
 -12   7   5        4.21       62.12     48.50 o 
 -11   7   5       97.91      118.36     53.63 o 
 -10   7   5      358.81      388.53     99.87 o 
  -9   7   5      248.98      304.10     61.94 o 
  -8   7   5      490.66      474.36     68.15 o 
  -7   7   5     1020.32      933.17     77.51 o 
  -6   7   5       66.77      111.00     59.92 o 
  -5   7   5       46.00       49.01     51.99 o 
  -4   7   5       82.78       74.13     54.90 o 
  -3   7   5     1589.65     1582.49    127.98 o 
  -2   7   5        9.64       79.88     55.50 o 
  -1   7   5      478.69      637.99    107.47 o 
   0   7   5       11.72       18.35     92.61 o 
   1   7   5      321.62      389.30    121.55 o 
   2   7   5      128.05      177.38     65.53 o 
   3   7   5        2.66      -10.87     45.88 o 
   4   7   5      148.46      189.15     71.33 o 
   5   7   5       31.74       10.11     47.00 o 
   6   7   5        0.02       13.63     51.90 o 
   7   7   5        0.26      -38.73     47.76 o 
   8   7   5        0.28      -15.69     56.21 o 
   9   7   5      452.17      438.79     72.41 o 
  10   7   5      536.75      580.95     80.77 o 
  11   7   5      137.66      173.25     61.86 o 
  12   7   5      114.68       95.52     74.18 o 
  13   7   5       10.70      -43.09     56.56 o 
  14   7   5       13.76       44.15     63.09 o 
  15   7   5      157.20       99.04    108.52 o 
  16   7   5        2.84       10.17     68.64 o 
 -16   8   5        5.22       36.64     45.50 o 
 -15   8   5       16.10       52.19     48.66 o 
 -14   8   5        0.01       11.94     43.57 o 
 -13   8   5       66.78      131.94     59.54 o 
 -12   8   5        0.69       48.71     55.27 o 
 -11   8   5       10.30        1.12     64.33 o 
 -10   8   5      227.45      257.04     91.82 o 
  -9   8   5        4.03       66.49     66.87 o 
  -8   8   5      854.69     1032.29    149.24 o 
  -7   8   5      793.55      858.66    112.00 o 
  -6   8   5      204.60      170.20     79.50 o 
  -5   8   5       78.39       72.50     70.22 o 
  -4   8   5      320.65      537.61    112.05 o 
  -3   8   5      295.33      432.31    103.57 o 
  -2   8   5      252.94      239.52     84.08 o 
  -1   8   5      536.67      685.79    123.60 o 
   0   8   5      369.56      706.16    123.83 o 
   1   8   5      358.79      421.01    100.16 o 
   2   8   5        1.26       51.01     62.74 o 
   3   8   5       25.37       15.29     60.79 o 
   4   8   5      228.42      394.20    102.72 o 
   5   8   5      536.60      678.99    120.25 o 
   6   8   5      128.92      224.42     85.21 o 
   7   8   5       65.19       67.47     73.74 o 
   8   8   5       64.47       18.01     53.35 o 
   9   8   5        1.42      -49.71     49.93 o 
  10   8   5        3.23       15.49     56.08 o 
  11   8   5        2.22       39.63     68.54 o 
  12   8   5      121.44      122.38     68.42 o 
  13   8   5        1.32      -86.62     59.30 o 
  14   8   5       75.59       27.94     85.00 o 
 -11   9   5       37.95       84.74     60.35 o 
 -10   9   5       47.09       40.51     58.03 o 
  -9   9   5       98.56      111.48     66.52 o 
  -8   9   5       99.63       65.67     82.50 o 
  -7   9   5       59.06       52.89     79.14 o 
  -6   9   5      622.59      883.14    145.41 o 
  -5   9   5      329.23      538.12    122.46 o 
  -4   9   5      298.28      542.87    124.96 o 
  -3   9   5      123.57      143.17     89.06 o 
  -2   9   5      129.44       87.41     78.93 o 
  -1   9   5      138.23      294.68    104.16 o 
   0   9   5       16.05       81.52     76.99 o 
   1   9   5      118.85      167.39     91.72 o 
   2   9   5      710.59      720.24    139.39 o 
   3   9   5      358.15      602.80    130.15 o 
   4   9   5      248.51      184.16     93.62 o 
   5   9   5      129.48      221.09     97.62 o 
   6   9   5       87.11       11.74     84.90 o 
   7   9   5      273.90      279.85    109.41 o 
   8   9   5      243.14      196.98     72.71 o 
   9   9   5       54.24       44.53     66.80 o 
 -25   0   6       93.26      296.05    124.69 o 
 -24   0   6       35.87      121.11     70.82 o 
 -23   0   6      143.98      165.06    111.26 o 
 -22   0   6      535.61      662.63     87.02 o 
 -21   0   6       92.50       73.37     39.44 o 
 -20   0   6      289.95      299.13     44.18 o 
 -19   0   6       69.84       24.55     37.08 o 
 -18   0   6      314.00      283.65     42.09 o 
 -17   0   6      614.10      576.85     47.75 o 
 -16   0   6      416.48      456.10     48.57 o 
 -15   0   6     2850.20     2782.76     70.18 o 
 -14   0   6     4096.94     4034.90     80.75 o 
 -13   0   6     4439.70     4141.32     85.53 o 
 -12   0   6    10032.29     9527.85    124.37 o 
 -11   0   6       27.15       36.83     25.44 o 
 -10   0   6      249.05      315.28     28.97 o 
  -9   0   6     1409.81     1517.62     60.56 o 
  -8   0   6      211.77      195.51     23.25 o 
  -7   0   6     3954.80     4329.20     75.78 o 
  -6   0   6      234.22      276.71     27.56 o 
  -5   0   6     1354.09     1477.19     45.36 o 
  -4   0   6       52.62       89.44     15.25 o 
  -3   0   6       27.73       27.77     14.42 o 
  -2   0   6     1786.68     1983.24     40.60 o 
  -1   0   6      238.32      303.94     21.11 o 
   0   0   6      787.90      914.32     30.04 o 
   1   0   6     3041.23     3129.74     49.28 o 
   2   0   6      213.12      286.44     19.55 o 
   3   0   6      448.34      436.81     21.65 o 
   4   0   6     3490.74     3513.18     52.27 o 
   5   0   6      186.19      154.65     15.45 o 
   6   0   6     1171.01     1175.12     29.88 o 
   7   0   6      141.90      171.75     16.82 o 
   8   0   6        9.24       11.52     12.40 o 
   9   0   6      703.10      688.36     25.26 o 
  10   0   6      915.22      888.58     30.17 o 
  11   0   6       28.68       53.09     16.50 o 
  12   0   6     3439.54     3409.60     66.66 o 
  13   0   6      105.91      114.42     38.47 o 
  14   0   6      549.73      583.94    106.33 o 
  15   0   6        0.06       13.56     34.32 o 
  16   0   6      398.28      382.94     45.35 o 
  17   0   6      530.61      550.73     83.61 o 
  18   0   6       40.88       40.04     41.13 o 
  19   0   6       24.69      -14.61     43.81 o 
  20   0   6       95.95      126.38     48.35 o 
  21   0   6       65.95       40.81     48.03 o 
  22   0   6       16.97       52.32     50.30 o 
  23   0   6        0.27       19.41     50.11 o 
 -25   1   6      987.35     1209.23     60.68 o 
 -24   1   6      609.93      645.81     48.35 o 
 -23   1   6       87.31      104.16     34.65 o 
 -22   1   6       12.50       44.22     39.52 o 
 -21   1   6       24.03       26.67     30.58 o 
 -20   1   6       75.77       97.28     31.67 o 
 -19   1   6       93.71      120.51     31.30 o 
 -18   1   6       60.39       88.43     29.13 o 
 -17   1   6      430.23      355.36     40.68 o 
 -16   1   6      138.92      187.28     32.51 o 
 -15   1   6     1993.22     1954.45     48.78 o 
 -14   1   6     2035.24     1822.56     47.32 o 
 -13   1   6       28.17       38.49     22.52 o 
 -12   1   6       49.90       53.36     19.21 o 
 -11   1   6      191.39      222.28     19.84 o 
 -10   1   6      841.71      747.48     26.95 o 
  -9   1   6      890.28      804.81     25.43 o 
  -8   1   6       92.77       88.83     14.36 o 
  -7   1   6     3594.64     3639.49     41.22 o 
  -6   1   6     1833.37     1782.63     29.09 o 
  -5   1   6      213.73      246.42     15.33 o 
  -4   1   6      135.69      195.94     13.61 o 
  -3   1   6      745.05      810.57     21.25 o 
  -2   1   6     1197.19     1381.58     24.23 o 
  -1   1   6     1643.80     1563.54     25.43 o 
   0   1   6     4142.83     4417.59     41.71 o 
   1   1   6      280.43      283.91     13.55 o 
   2   1   6      182.64      197.94     12.15 o 
   3   1   6     1090.24     1177.20     21.96 o 
   4   1   6       51.02       44.85      8.50 o 
   5   1   6      219.64      243.89     12.35 o 
   6   1   6      826.96      860.23     22.48 o 
   7   1   6      410.97      496.61     17.96 o 
   8   1   6      478.13      532.54     16.93 o 
   9   1   6      511.73      528.72     17.64 o 
  10   1   6       20.06       27.56     10.31 o 
  11   1   6     1747.06     1849.26     29.59 o 
  12   1   6      234.33      231.47     21.30 o 
  13   1   6     1503.49     1563.91     51.70 o 
  14   1   6     1034.55      960.74     44.25 o 
  15   1   6      479.64      474.26     35.13 o 
  16   1   6      348.17      387.68     34.74 o 
  17   1   6      412.48      488.49     37.11 o 
  18   1   6      122.83      114.17     30.78 o 
  19   1   6      136.84      134.37     31.35 o 
  20   1   6      155.91      257.83     34.19 o 
  21   1   6       44.93       30.02     33.28 o 
  22   1   6      337.03      355.00     47.12 o 
  23   1   6        8.14      -19.96     38.84 o 
 -24   2   6       93.35       97.11     47.00 o 
 -23   2   6       95.66      101.22     39.88 o 
 -22   2   6      103.97       99.17     40.67 o 
 -21   2   6      311.10      421.76     44.20 o 
 -20   2   6       14.11       26.42     30.97 o 
 -19   2   6       95.09      134.97     34.72 o 
 -18   2   6      444.24      415.07     40.93 o 
 -17   2   6      347.74      367.79     39.65 o 
 -16   2   6      125.30       86.88     30.40 o 
 -15   2   6       77.84      128.90     31.11 o 
 -14   2   6      244.35      261.34     27.77 o 
 -13   2   6      443.62      455.17     29.72 o 
 -12   2   6     1291.41     1180.69     40.17 o 
 -11   2   6     2799.13     2676.11     49.94 o 
 -10   2   6       68.73       85.25     19.26 o 
  -9   2   6      674.89      657.63     26.86 o 
  -8   2   6       52.02       53.85     16.05 o 
  -7   2   6       87.67       90.63     15.54 o 
  -6   2   6      667.07      699.52     24.04 o 
  -5   2   6      160.43      208.05     16.16 o 
  -4   2   6      422.65      430.17     18.82 o 
  -3   2   6      182.54      237.49     15.85 o 
  -2   2   6      207.12      287.79     15.02 o 
  -1   2   6      576.30      625.24     19.34 o 
   0   2   6     1448.38     1425.25     29.67 o 
   1   2   6     1108.94     1147.61     27.33 o 
   2   2   6      241.98      278.34     17.11 o 
   3   2   6      707.14      728.62     22.12 o 
   4   2   6      202.38      210.49     13.56 o 
   5   2   6       96.84       89.84     13.03 o 
   6   2   6      145.53      167.96     13.35 o 
   7   2   6      178.50      166.97     13.25 o 
   8   2   6        3.44        3.51      9.17 o 
   9   2   6      243.62      284.96     14.93 o 
  10   2   6      102.80      115.42     17.35 o 
  11   2   6       73.24       71.92     16.85 o 
  12   2   6      584.45      599.75     24.43 o 
  13   2   6      364.89      365.18     25.06 o 
  14   2   6      266.57      257.61     27.45 o 
  15   2   6        0.10      -29.93     23.84 o 
  16   2   6        2.74      -19.87     24.86 o 
  17   2   6       10.35        9.91     30.03 o 
  18   2   6       42.69       26.94     33.34 o 
  19   2   6       29.84       57.32     35.15 o 
  20   2   6       10.72       29.85     35.05 o 
  21   2   6      137.20      138.53     39.00 o 
  22   2   6       25.10       14.63     37.93 o 
 -24   3   6        2.58       55.26     41.36 o 
 -23   3   6        1.52       54.79     36.00 o 
 -22   3   6       84.30      117.15     36.97 o 
 -21   3   6       87.92      110.66     35.55 o 
 -20   3   6      251.89      271.82     39.35 o 
 -19   3   6       43.92       48.36     31.62 o 
 -18   3   6      172.86      170.35     34.22 o 
 -17   3   6      908.00      911.16     50.59 o 
 -16   3   6       61.97       90.38     30.69 o 
 -15   3   6      150.89      117.62     30.21 o 
 -14   3   6     1667.20     1574.30     58.03 o 
 -13   3   6       42.06      114.76     23.46 o 
 -12   3   6        5.93       10.33     19.52 o 
 -11   3   6      440.43      426.92     29.19 o 
 -10   3   6       43.35       36.66     18.38 o 
  -9   3   6      395.49      413.16     26.85 o 
  -8   3   6      400.40      420.88     24.48 o 
  -7   3   6       81.43       75.07     16.81 o 
  -6   3   6        1.53        1.28     13.43 o 
  -5   3   6       27.94       12.55     18.05 o 
  -4   3   6       37.42       65.28     13.46 o 
  -3   3   6     1744.93     1969.40     34.06 o 
  -2   3   6      302.85      349.17     17.91 o 
  -1   3   6     1461.19     1644.75     33.93 o 
   0   3   6      725.15      757.13     24.97 o 
   1   3   6     1827.17     1844.45     31.11 o 
   2   3   6      572.74      587.03     23.13 o 
   3   3   6       72.19       72.52     14.63 o 
   4   3   6      715.99      733.73     26.44 o 
   5   3   6      483.22      498.86     22.74 o 
   6   3   6        0.02        3.72     12.43 o 
   7   3   6        3.61       17.74     12.68 o 
   8   3   6      550.08      587.45     24.24 o 
   9   3   6      194.06      178.28     23.00 o 
  10   3   6       39.08       44.43     25.84 o 
  11   3   6      255.64      306.45     27.36 o 
  12   3   6      627.89      607.43     38.85 o 
  13   3   6       94.75       98.70     23.12 o 
  14   3   6       75.89       55.79     23.81 o 
  15   3   6       38.30        7.11     26.38 o 
  16   3   6       78.31       64.90     33.69 o 
  17   3   6       34.01       11.35     31.15 o 
  18   3   6      101.42      123.40     34.29 o 
  19   3   6      100.78      115.92     32.52 o 
  20   3   6       48.63       65.08     33.70 o 
  21   3   6       20.41       40.61     33.55 o 
 -23   4   6        0.19       21.78     47.81 o 
 -22   4   6      422.38      580.02     50.67 o 
 -21   4   6      412.02      381.77     48.01 o 
 -20   4   6        2.34       50.24     32.11 o 
 -19   4   6        6.72       46.77     39.07 o 
 -18   4   6      236.58      262.44     52.56 o 
 -17   4   6      126.56      128.81     32.32 o 
 -16   4   6       46.66       25.52     28.41 o 
 -15   4   6      233.63      251.32     33.84 o 
 -14   4   6      234.42      206.67     31.73 o 
 -13   4   6        0.11       21.27     24.00 o 
 -12   4   6     1689.95     1627.10     54.62 o 
 -11   4   6       87.35      103.66     25.35 o 
 -10   4   6       63.17       85.88     19.85 o 
  -9   4   6      518.85      530.20     43.09 o 
  -8   4   6        2.49      -16.41     16.02 o 
  -7   4   6       71.69       64.65     19.48 o 
  -6   4   6       68.48       57.70     18.30 o 
  -5   4   6      838.92      773.72     35.11 o 
  -4   4   6     1006.65      974.95     37.16 o 
  -3   4   6       36.22       45.82     15.32 o 
  -2   4   6      362.74      381.41     27.35 o 
  -1   4   6       51.25       88.58     18.97 o 
   0   4   6       40.77       55.69     16.36 o 
   1   4   6      165.06      175.11     20.84 o 
   2   4   6       35.16       18.62     14.98 o 
   3   4   6       47.53       53.58     14.90 o 
   4   4   6       80.17       75.86     17.51 o 
   5   4   6      139.17      134.92     19.80 o 
   6   4   6      429.87      506.79     28.35 o 
   7   4   6       52.02       32.16     21.61 o 
   8   4   6        0.02        0.55     18.75 o 
   9   4   6       39.89       22.03     37.64 o 
  10   4   6      134.66      142.71     36.62 o 
  11   4   6      660.62      648.54     55.56 o 
  12   4   6        0.16        4.90     35.06 o 
  13   4   6      504.18      550.31     56.65 o 
  14   4   6       43.94        7.54     50.06 o 
  15   4   6      151.22      118.27     47.29 o 
  16   4   6       21.89        5.31     43.96 o 
  17   4   6        1.28      -62.04     55.87 o 
  18   4   6        5.94      -17.15     58.30 o 
  19   4   6      219.31      165.83     68.09 o 
  20   4   6      962.99      870.25    274.06 o 
 -22   5   6       74.29      131.42     45.34 o 
 -21   5   6       71.63      116.18     48.03 o 
 -20   5   6      253.15      349.63     65.11 o 
 -19   5   6       86.01      141.34     52.45 o 
 -18   5   6     1458.21     1500.24     98.76 o 
 -17   5   6      247.18      317.26     51.84 o 
 -16   5   6       17.70        1.70     35.25 o 
 -15   5   6      195.32      239.34     43.95 o 
 -14   5   6        0.05       -3.77     32.06 o 
 -13   5   6       14.72       33.29     31.29 o 
 -12   5   6       16.16       23.31     30.74 o 
 -11   5   6      533.11      521.30     49.33 o 
 -10   5   6       28.70       13.35     29.77 o 
  -9   5   6      892.67      740.09     52.18 o 
  -8   5   6     1707.51     1614.19     75.49 o 
  -7   5   6     1130.40     1059.25     45.51 o 
  -6   5   6      100.63      107.00     24.42 o 
  -5   5   6     3102.95     2885.69     83.80 o 
  -4   5   6       15.71       74.93     22.68 o 
  -3   5   6     1858.46     1790.05     57.70 o 
  -2   5   6     1628.14     1634.68     56.70 o 
  -1   5   6      697.60      658.08     38.96 o 
   0   5   6        0.69       63.20     20.83 o 
   1   5   6     1193.31     1228.55     61.98 o 
   2   5   6        0.29      -18.12     26.17 o 
   3   5   6       11.33       -5.74     26.42 o 
   4   5   6       42.00       -2.99     40.00 o 
   5   5   6      115.28       93.89     49.51 o 
   6   5   6       64.38       32.21     47.26 o 
   7   5   6        4.97      -14.74     38.85 o 
   8   5   6      144.06      142.82     57.16 o 
   9   5   6      519.73      574.38     70.04 o 
  10   5   6       28.90       20.64     41.89 o 
  11   5   6        1.41        8.51     43.62 o 
  12   5   6      141.51      104.11     66.03 o 
  13   5   6       32.34       40.92     64.64 o 
  14   5   6        1.84        4.95     51.16 o 
  15   5   6      109.33       38.47     57.34 o 
  16   5   6      392.63      379.33     78.93 o 
  17   5   6      578.36      687.93     94.69 o 
  18   5   6       37.21       36.31     65.24 o 
  19   5   6      145.11      147.72     72.11 o 
 -20   6   6       25.38       40.63     75.33 o 
 -19   6   6      108.10      162.80     63.80 o 
 -18   6   6      664.18      739.79    157.84 o 
 -17   6   6       29.81       78.26     45.46 o 
 -16   6   6      443.13      466.33     73.42 o 
 -15   6   6      821.34      674.22     75.34 o 
 -14   6   6      486.49      561.82    129.26 o 
 -13   6   6      713.05      821.34     92.51 o 
 -12   6   6      424.54      491.38     72.66 o 
 -11   6   6      580.32      607.55    104.41 o 
 -10   6   6        3.63       26.93     55.32 o 
  -9   6   6       21.81       55.69     38.13 o 
  -8   6   6      719.65      696.13    102.26 o 
  -7   6   6      226.64      246.31     71.33 o 
  -6   6   6      724.89      658.90     88.68 o 
  -5   6   6      324.76      291.52     73.09 o 
  -4   6   6     1531.71     1330.73    113.30 o 
  -3   6   6       62.32      109.58     52.87 o 
  -2   6   6      413.24      491.39     63.51 o 
  -1   6   6       50.11       43.18     38.08 o 
   0   6   6      269.55      347.48     58.52 o 
   1   6   6      142.76      179.65     50.14 o 
   2   6   6        4.84       18.55     33.34 o 
   3   6   6      488.30      616.36     99.62 o 
   4   6   6     2691.40     2658.25    159.36 o 
   5   6   6     2914.69     2558.96    158.57 o 
   6   6   6      231.12      204.28     70.22 o 
   7   6   6      253.08      257.44     76.92 o 
   8   6   6       32.40       29.77     53.83 o 
   9   6   6        0.50       15.52     44.99 o 
  10   6   6      192.84      185.07     58.95 o 
  11   6   6      148.38      185.95     62.15 o 
  12   6   6      211.25      191.83     62.86 o 
  13   6   6      456.84      391.44     75.53 o 
  14   6   6      385.31      406.38     78.98 o 
  15   6   6       81.90       49.86     64.70 o 
  16   6   6      125.51       18.57     67.15 o 
  17   6   6      129.86       41.08     71.89 o 
 -18   7   6      195.83      126.84     69.02 o 
 -17   7   6       73.59       42.89     48.34 o 
 -16   7   6      392.01      603.31    128.03 o 
 -15   7   6       45.98      158.72     59.98 o 
 -14   7   6      173.34      267.59     68.54 o 
 -13   7   6        4.21        8.05     46.15 o 
 -12   7   6        6.91       22.94     47.43 o 
 -11   7   6      187.74      284.33     89.12 o 
 -10   7   6        4.63       -6.23     54.11 o 
  -9   7   6      469.08      737.61    124.57 o 
  -8   7   6      847.10      836.49    104.91 o 
  -7   7   6      229.96      275.49     85.91 o 
  -6   7   6       10.88        6.79     47.28 o 
  -5   7   6        7.12        8.05     49.46 o 
  -4   7   6        9.24       50.49     51.76 o 
  -3   7   6      715.26      688.47     96.30 o 
  -2   7   6     1142.19     1205.74    118.22 o 
  -1   7   6      128.21      279.22     78.78 o 
   0   7   6       44.51      128.17     62.57 o 
   1   7   6     2179.02     1993.47    147.65 o 
   2   7   6     1135.08     1132.18    117.77 o 
   3   7   6      381.20      458.59     98.76 o 
   4   7   6       95.48       29.37     52.96 o 
   5   7   6      370.26      415.28     97.70 o 
   6   7   6      924.90      886.85    111.68 o 
   7   7   6      227.63      144.94     73.85 o 
   8   7   6      127.30      104.76     76.30 o 
   9   7   6      127.34       90.66     54.66 o 
  10   7   6      142.35      205.24     65.98 o 
  11   7   6       14.51       41.10     58.11 o 
  12   7   6      100.56      153.23     66.26 o 
  13   7   6        0.49       24.04     61.02 o 
  14   7   6        1.86      -15.84     63.58 o 
  15   7   6      395.73      349.74     86.12 o 
 -14   8   6      197.32      474.02    124.35 o 
 -13   8   6       92.21      145.37     90.44 o 
 -12   8   6      113.82      151.40     87.15 o 
 -11   8   6      345.68      292.31     98.95 o 
 -10   8   6      147.43      266.29    100.64 o 
  -9   8   6       62.86       78.45     69.96 o 
  -8   8   6      304.63      470.89    113.43 o 
  -7   8   6      205.10      233.08     86.80 o 
  -6   8   6      236.68      231.10     91.56 o 
  -5   8   6       73.12       46.55     72.31 o 
  -4   8   6       13.72       86.23     69.04 o 
  -3   8   6      160.31      228.50     86.03 o 
  -2   8   6      934.57      866.21    115.46 o 
  -1   8   6      184.74      223.00     87.56 o 
   0   8   6      101.80      146.74     76.34 o 
   1   8   6      119.95      229.99     84.83 o 
   2   8   6       34.38       27.13     62.70 o 
   3   8   6       15.25       24.65     53.77 o 
   4   8   6      614.68      720.76    126.42 o 
   5   8   6     1424.52     1415.07    141.62 o 
   6   8   6      200.81      173.43     89.62 o 
   7   8   6       10.56      -23.42     67.01 o 
   8   8   6      114.24      103.53     86.66 o 
   9   8   6      467.85      421.81     81.43 o 
  10   8   6      751.61      796.82    102.22 o 
  11   8   6      173.59       95.26     66.99 o 
  12   8   6       34.02      -45.29     61.21 o 
 -10   9   6       19.21       -5.48     51.53 o 
  -9   9   6      379.75      302.84    107.52 o 
  -8   9   6        9.05      -10.31     53.46 o 
  -7   9   6       16.88       32.42     78.52 o 
  -6   9   6       24.36       13.93     74.95 o 
  -5   9   6       78.10      104.28     83.60 o 
  -4   9   6      230.57      434.41    122.52 o 
  -3   9   6      231.46      252.64    104.66 o 
  -2   9   6       85.38      141.52     94.66 o 
  -1   9   6       17.20        9.87     80.15 o 
   0   9   6      461.73      591.94    130.75 o 
   1   9   6        3.63       69.53     83.87 o 
   2   9   6      131.73      150.20     88.45 o 
   3   9   6        0.83      106.31     92.67 o 
   4   9   6        9.31      -45.68     71.23 o 
   5   9   6        0.59     -106.89     60.41 o 
   6   9   6       19.45      -61.86     74.04 o 
   7   9   6       72.47       90.54     97.10 o 
 -24   1   7      117.13      166.54     37.97 o 
 -23   1   7        5.38       39.11     32.40 o 
 -22   1   7       43.48       54.06     32.47 o 
 -21   1   7       40.55       43.63     31.21 o 
 -20   1   7      181.21      254.21     35.97 o 
 -19   1   7       36.13       19.21     29.51 o 
 -18   1   7       28.53       62.04     29.74 o 
 -17   1   7       22.76       51.05     27.62 o 
 -16   1   7      145.14      161.61     28.35 o 
 -15   1   7      131.61      108.96     25.18 o 
 -14   1   7      126.92      127.02     25.53 o 
 -13   1   7     2069.04     1990.73     51.53 o 
 -12   1   7        7.71        6.07     20.93 o 
 -11   1   7      144.22      156.87     24.04 o 
 -10   1   7      153.36      141.84     19.32 o 
  -9   1   7        9.74       14.51     15.45 o 
  -8   1   7        0.75        2.83     13.73 o 
  -7   1   7       47.02       76.90     15.52 o 
  -6   1   7      179.26      171.13     16.72 o 
  -5   1   7       91.14       84.51     13.69 o 
  -4   1   7      233.65      298.10     16.95 o 
  -3   1   7     2041.05     2174.38     33.88 o 
  -2   1   7      737.47      806.38     21.94 o 
  -1   1   7      357.23      381.09     16.48 o 
   0   1   7      683.79      756.86     20.90 o 
   1   1   7       48.14       77.06     10.60 o 
   2   1   7     1103.60     1094.17     23.58 o 
   3   1   7      143.66      145.50     12.60 o 
   4   1   7     1301.46     1307.35     23.75 o 
   5   1   7      589.32      583.33     18.87 o 
   6   1   7      732.01      785.94     23.51 o 
   7   1   7       82.98       92.78     12.13 o 
   8   1   7       25.21       50.82     10.87 o 
   9   1   7      841.37      918.49     24.63 o 
  10   1   7        0.37       -1.47     13.30 o 
  11   1   7      220.99      261.84     21.08 o 
  12   1   7        7.19      -28.46     24.95 o 
  13   1   7        6.08       34.61     26.84 o 
  14   1   7      358.93      332.24     32.79 o 
  15   1   7      324.45      310.75     33.46 o 
  16   1   7      459.84      443.71     49.24 o 
  17   1   7      174.29      165.59     34.09 o 
  18   1   7        0.96      -24.73     30.18 o 
  19   1   7        7.14       -9.65     33.87 o 
  20   1   7       11.29       -4.97     31.45 o 
  21   1   7       29.28       15.76     37.37 o 
 -24   2   7       95.29      157.47     51.96 o 
 -23   2   7       42.94      107.34     38.76 o 
 -22   2   7      267.25      310.54     42.71 o 
 -21   2   7       51.13       33.31     29.55 o 
 -20   2   7       15.91       26.98     31.12 o 
 -19   2   7      291.98      250.34     38.10 o 
 -18   2   7      688.41      673.17     46.66 o 
 -17   2   7      513.87      598.50     45.02 o 
 -16   2   7      902.89      827.16     48.07 o 
 -15   2   7      301.67      348.23     36.50 o 
 -14   2   7      956.06     1001.76     52.46 o 
 -13   2   7      163.91      189.14     29.14 o 
 -12   2   7     1745.72     1625.77     47.90 o 
 -11   2   7        1.96       15.30     19.45 o 
 -10   2   7        1.78       -2.04     18.17 o 
  -9   2   7      334.67      371.78     25.88 o 
  -8   2   7      621.37      589.55     28.21 o 
  -7   2   7      504.07      499.56     26.41 o 
  -6   2   7      949.22      919.24     31.27 o 
  -5   2   7     1743.20     1651.79     37.34 o 
  -4   2   7      151.08      167.37     16.81 o 
  -3   2   7      111.22      126.58     15.12 o 
  -2   2   7      120.42      156.70     15.36 o 
  -1   2   7     1968.80     2203.63     35.77 o 
   0   2   7     3592.94     3727.48     48.29 o 
   1   2   7     2929.10     2993.91     43.85 o 
   2   2   7      193.46      263.49     19.30 o 
   3   2   7       25.98       43.78     14.52 o 
   4   2   7      223.16      222.40     17.13 o 
   5   2   7        7.54       32.67     12.04 o 
   6   2   7      201.51      192.78     16.51 o 
   7   2   7      267.93      273.87     18.00 o 
   8   2   7      722.90      657.45     22.11 o 
   9   2   7      375.49      398.14     23.36 o 
  10   2   7      216.43      261.57     21.65 o 
  11   2   7      982.53      914.71     34.82 o 
  12   2   7      346.94      343.14     26.11 o 
  13   2   7      379.67      381.19     29.49 o 
  14   2   7     3573.73     3308.39     58.75 o 
  15   2   7      100.69      103.44     28.77 o 
  16   2   7      436.06      427.32     34.71 o 
  17   2   7      715.25      693.60     39.77 o 
  18   2   7      171.93      167.16     37.03 o 
  19   2   7      303.39      364.04     42.29 o 
  20   2   7        2.79       13.07     38.96 o 
  21   2   7      151.96      193.02     45.13 o 
 -23   3   7        3.14       49.24     36.28 o 
 -22   3   7       73.84      124.99     46.85 o 
 -21   3   7       93.10       95.44     34.89 o 
 -20   3   7       25.60       92.12     33.64 o 
 -19   3   7      340.08      377.66     58.75 o 
 -18   3   7      654.46      617.86     71.79 o 
 -17   3   7        6.42       14.77     26.86 o 
 -16   3   7      179.48      239.95     50.12 o 
 -15   3   7      369.66      368.31     37.79 o 
 -14   3   7        2.08       62.14     27.39 o 
 -13   3   7      753.77      761.53     44.92 o 
 -12   3   7      171.59      196.30     32.00 o 
 -11   3   7      108.48      112.15     23.04 o 
 -10   3   7      803.40      779.30     37.19 o 
  -9   3   7      716.63      640.89     31.64 o 
  -8   3   7     1011.46     1065.17     38.65 o 
  -7   3   7       51.65       62.13     18.32 o 
  -6   3   7     1501.30     1445.88     42.33 o 
  -5   3   7      630.47      637.52     28.44 o 
  -4   3   7     4210.41     4069.45     58.67 o 
  -3   3   7     1296.70     1378.83     35.16 o 
  -2   3   7      166.58      190.00     20.82 o 
  -1   3   7      352.90      331.47     23.82 o 
   0   3   7      629.08      693.61     26.13 o 
   1   3   7     1823.89     1655.79     35.86 o 
   2   3   7     2149.73     2152.85     38.77 o 
   3   3   7        0.78       10.42     13.66 o 
   4   3   7     1475.89     1306.07     34.02 o 
   5   3   7      549.35      547.22     22.83 o 
   6   3   7      856.70      845.21     29.84 o 
   7   3   7      647.50      699.71     29.47 o 
   8   3   7      787.03      800.69     35.32 o 
   9   3   7      185.72      186.84     23.54 o 
  10   3   7       20.21       18.06     25.06 o 
  11   3   7       35.76       25.37     28.75 o 
  12   3   7     1238.07     1162.06     56.74 o 
  13   3   7     2105.41     2039.55     60.66 o 
  14   3   7     1371.52     1367.78     54.94 o 
  15   3   7      101.20       99.55     26.20 o 
  16   3   7        0.15       56.21     28.40 o 
  17   3   7        0.10        9.41     45.82 o 
  18   3   7        1.02       32.06     30.11 o 
  19   3   7      150.77      151.59     41.01 o 
  20   3   7        3.32       30.47     35.62 o 
 -22   4   7       68.19      111.45     64.10 o 
 -21   4   7       72.62       84.68     34.29 o 
 -20   4   7       18.00       54.78     31.19 o 
 -19   4   7        0.06       38.87     30.41 o 
 -18   4   7      643.81      591.12     72.59 o 
 -17   4   7      193.80      171.82     34.81 o 
 -16   4   7      332.87      340.31     63.19 o 
 -15   4   7      258.49      266.23     35.57 o 
 -14   4   7       68.35       77.30     28.40 o 
 -13   4   7     1165.90     1065.69     50.09 o 
 -12   4   7     1509.56     1372.25     52.23 o 
 -11   4   7      987.10      965.86     50.18 o 
 -10   4   7     1521.81     1518.18     70.27 o 
  -9   4   7     1208.09     1113.37     60.57 o 
  -8   4   7      281.16      304.11     25.83 o 
  -7   4   7     1562.38     1428.31     50.26 o 
  -6   4   7      253.12      260.50     26.96 o 
  -5   4   7       24.59       33.26     17.95 o 
  -4   4   7      804.01      826.80     40.07 o 
  -3   4   7       11.42       30.35     25.39 o 
  -2   4   7       32.22       78.58     20.62 o 
  -1   4   7      403.66      455.57     32.97 o 
   0   4   7     4036.12     3904.37     69.39 o 
   1   4   7      428.43      494.87     30.89 o 
   2   4   7      206.43      242.19     24.35 o 
   3   4   7      220.99      250.43     29.61 o 
   4   4   7       21.48       32.54     24.03 o 
   5   4   7      454.32      554.01     42.16 o 
   6   4   7       46.99       68.09     35.50 o 
   7   4   7       34.02       66.74     34.79 o 
   8   4   7      319.39      322.08     74.33 o 
   9   4   7      797.87      739.55     68.83 o 
  10   4   7      566.23      651.59     98.03 o 
  11   4   7      179.53      164.40     43.41 o 
  12   4   7      174.37      104.75     41.79 o 
  13   4   7      327.11      274.62     54.43 o 
  14   4   7      204.21      187.30     49.36 o 
  15   4   7       56.73       70.35     47.06 o 
  16   4   7      184.02      149.34     51.82 o 
  17   4   7      258.63      236.81     57.40 o 
  18   4   7       78.77      100.53     66.99 o 
  19   4   7        0.38       -7.25     52.89 o 
 -21   5   7       15.51       92.41     62.58 o 
 -20   5   7        0.60       39.93     37.29 o 
 -19   5   7      380.78      453.87    124.95 o 
 -18   5   7        0.15       57.16     40.65 o 
 -17   5   7      108.32      151.53     44.11 o 
 -16   5   7     2461.27     2468.79    121.41 o 
 -15   5   7      182.42      192.77     43.57 o 
 -14   5   7       63.84      145.40     41.43 o 
 -13   5   7        0.49        4.15     31.11 o 
 -12   5   7     1638.94     1616.17     73.33 o 
 -11   5   7      331.77      335.23     48.47 o 
 -10   5   7      523.49      532.69     52.94 o 
  -9   5   7      364.60      378.94     43.85 o 
  -8   5   7       23.89       16.78     55.31 o 
  -7   5   7        0.87        2.32     28.79 o 
  -6   5   7       14.55      -25.77     27.96 o 
  -5   5   7      878.85      811.00     92.09 o 
  -4   5   7        0.53       28.44     40.36 o 
  -3   5   7      575.38      631.53     63.63 o 
  -2   5   7      639.59      619.78     63.47 o 
  -1   5   7      928.51      929.44     73.76 o 
   0   5   7     1700.73     1661.36     88.11 o 
   1   5   7     1785.73     1854.35    107.07 o 
   2   5   7       21.57       95.46     39.11 o 
   3   5   7       10.35       18.04     40.99 o 
   4   5   7       61.02       53.53     47.43 o 
   5   5   7      986.85      921.05     97.59 o 
   6   5   7       40.94      123.96     59.63 o 
   7   5   7        3.45       51.50     48.59 o 
   8   5   7        2.31       11.64     51.03 o 
   9   5   7      125.82      102.35     47.76 o 
  10   5   7       23.60       38.69     47.26 o 
  11   5   7        0.80      -14.84     44.56 o 
  12   5   7      273.39      243.75     62.39 o 
  13   5   7        8.74       10.27     51.11 o 
  14   5   7       21.21        4.74     56.59 o 
  15   5   7      139.64      121.11     66.02 o 
  16   5   7       15.11      -45.83     59.61 o 
  17   5   7       84.17       73.90     68.36 o 
  18   5   7      174.02       60.90     58.73 o 
 -19   6   7      248.09      311.15     84.06 o 
 -18   6   7      292.90      366.94     91.67 o 
 -17   6   7      195.93      224.33     52.55 o 
 -16   6   7        0.83       58.41     40.48 o 
 -15   6   7      118.31      126.22     44.89 o 
 -14   6   7      207.02      186.73     44.46 o 
 -13   6   7      109.75      101.52     60.35 o 
 -12   6   7       37.08      -21.84     52.97 o 
 -11   6   7      320.46      414.04     96.27 o 
 -10   6   7       55.16      128.90     64.84 o 
  -9   6   7      281.75      289.15     82.07 o 
  -8   6   7        0.99      -38.88     36.95 o 
  -7   6   7       10.69       19.04     45.76 o 
  -6   6   7       99.30       25.58     48.66 o 
  -5   6   7      636.33      552.34    101.48 o 
  -4   6   7      203.85      204.25     67.90 o 
  -3   6   7       20.54       79.27     50.48 o 
  -2   6   7       24.70       10.68     46.24 o 
  -1   6   7       14.24      -16.46     39.47 o 
   0   6   7       64.59      106.48     52.58 o 
   1   6   7       71.38      157.10     46.56 o 
   2   6   7      340.57      368.65     85.22 o 
   3   6   7      479.34      492.79     94.86 o 
   4   6   7      122.44       44.77     51.34 o 
   5   6   7        7.05      -18.69     45.98 o 
   6   6   7        7.84      -50.36     43.29 o 
   7   6   7       53.84       28.67     54.14 o 
   8   6   7       95.95       83.92     67.61 o 
   9   6   7      426.95      453.49     72.83 o 
  10   6   7       10.21       41.97     52.56 o 
  11   6   7       76.56       45.37     55.69 o 
  12   6   7       80.56       47.92     58.50 o 
  13   6   7       76.80       40.95     71.82 o 
  14   6   7        3.05      -60.11     58.82 o 
  15   6   7       15.73      -56.46     70.25 o 
  16   6   7      173.15       92.41     73.05 o 
 -16   7   7       21.72       55.40     59.96 o 
 -15   7   7       91.65      141.55     85.74 o 
 -14   7   7       30.93      122.75     85.01 o 
 -13   7   7      261.13      268.61     97.46 o 
 -12   7   7      634.95     1041.80    157.90 o 
 -11   7   7       52.17      139.07     79.27 o 
 -10   7   7      291.37      436.01    106.70 o 
  -9   7   7       48.97       87.29     69.34 o 
  -8   7   7      189.11      204.49     83.15 o 
  -7   7   7      179.74      286.98     89.51 o 
  -6   7   7       21.51      -17.58     48.81 o 
  -5   7   7       58.16      152.40     67.73 o 
  -4   7   7       69.31      105.89     66.76 o 
  -3   7   7       45.33       -5.23     52.86 o 
  -2   7   7     1278.71     1129.59    119.60 o 
  -1   7   7       26.13      178.64     76.69 o 
   0   7   7      478.37      569.74    113.55 o 
   1   7   7       11.66        2.31     54.50 o 
   2   7   7      345.38      374.96     93.89 o 
   3   7   7       12.04       59.32     59.61 o 
   4   7   7      104.45      199.36     79.12 o 
   5   7   7        1.38       34.77     63.28 o 
   6   7   7      262.58      215.30     86.58 o 
   7   7   7      805.45      875.59    121.79 o 
   8   7   7       73.47      118.02     79.83 o 
   9   7   7        5.14        8.40     53.62 o 
  10   7   7      254.45      299.36     99.99 o 
  11   7   7        0.64      -59.59     55.10 o 
  12   7   7      117.64      126.43     70.17 o 
  13   7   7        4.28      -48.46     62.89 o 
  14   7   7       16.45      -45.94     66.61 o 
 -13   8   7      105.48      289.39    108.06 o 
 -12   8   7      430.35      605.21    139.91 o 
 -11   8   7      412.56      389.81    113.53 o 
 -10   8   7      249.65      323.57    104.26 o 
  -9   8   7      115.32      107.15     80.87 o 
  -8   8   7       55.16       60.04     74.27 o 
  -7   8   7      380.01      507.02    117.95 o 
  -6   8   7      750.04      931.22    152.84 o 
  -5   8   7      740.83      809.91    113.92 o 
  -4   8   7      475.59      717.75    135.81 o 
  -3   8   7      210.79      331.90    103.10 o 
  -2   8   7       92.08      177.39     87.03 o 
  -1   8   7      401.64      593.38    126.10 o 
   0   8   7      747.36      897.10    117.71 o 
   1   8   7      693.19     1073.99    158.63 o 
   2   8   7       45.61       18.16     63.18 o 
   3   8   7        5.89       -2.60     67.00 o 
   4   8   7      194.18      235.90     96.12 o 
   5   8   7      360.78      397.20    111.70 o 
   6   8   7      179.89      220.47     94.36 o 
   7   8   7       13.27       62.77     77.68 o 
   8   8   7       10.56      111.00     87.80 o 
   9   8   7      286.50      298.30     77.78 o 
  10   8   7      648.14      703.68    100.67 o 
  -7   9   7       65.37        7.55     64.07 o 
  -6   9   7       15.31      -23.84     81.75 o 
  -5   9   7        6.94       -3.37     80.27 o 
  -4   9   7       85.60      162.64    105.70 o 
  -3   9   7      407.62      540.06    134.88 o 
  -2   9   7      555.58      933.80    164.73 o 
  -1   9   7        7.69       97.40     88.75 o 
   0   9   7      519.25      703.11    142.06 o 
   1   9   7      364.60      549.01    129.50 o 
   2   9   7       14.77       25.29     79.30 o 
   3   9   7      105.48      283.34    105.73 o 
   4   9   7      268.07      380.53    121.22 o 
 -23   0   8      856.39      994.54    164.00 o 
 -22   0   8      326.53      423.78    108.76 o 
 -21   0   8        1.77        0.31     36.98 o 
 -20   0   8      144.14      164.67     40.67 o 
 -19   0   8      900.29      968.50     59.66 o 
 -18   0   8      217.47      274.33     42.72 o 
 -17   0   8     1348.10     1295.02     64.43 o 
 -16   0   8     1479.58     1458.59     63.92 o 
 -15   0   8       66.86       54.71     32.73 o 
 -14   0   8      267.50      270.19     38.63 o 
 -13   0   8      703.71      631.65     46.98 o 
 -12   0   8      132.93       97.62     32.84 o 
 -11   0   8     1015.20     1053.97     54.44 o 
 -10   0   8      900.36      899.92     46.05 o 
  -9   0   8     3285.43     2981.09     68.87 o 
  -8   0   8     1890.92     1769.76     55.49 o 
  -7   0   8      366.34      439.37     33.50 o 
  -6   0   8      491.82      565.57     34.65 o 
  -5   0   8       65.34       65.96     19.80 o 
  -4   0   8      784.82      867.80     49.25 o 
  -3   0   8     2276.79     2424.14     67.50 o 
  -2   0   8      270.13      394.88     28.95 o 
  -1   0   8       23.98       49.23     16.93 o 
   0   0   8     2432.28     2503.52     55.37 o 
   1   0   8     3189.68     3146.22     66.08 o 
   2   0   8      366.66      346.82     25.92 o 
   3   0   8      782.51      813.06     32.53 o 
   4   0   8       51.02       93.01     23.24 o 
   5   0   8     1497.49     1463.42     48.61 o 
   6   0   8     1892.30     1736.56     40.99 o 
   7   0   8       76.55      120.74     23.62 o 
   8   0   8      276.30      350.68     28.47 o 
   9   0   8        3.97       57.21     59.39 o 
  11   0   8      529.71      548.41     55.55 o 
  12   0   8     2120.96     1875.26     82.64 o 
  13   0   8      169.01      127.96     45.89 o 
  14   0   8     1443.58     1229.39     75.36 o 
  15   0   8       98.52       55.21     45.09 o 
  16   0   8      171.53      117.70     46.77 o 
  17   0   8      317.24      192.38    137.27 o 
  18   0   8      371.46      358.19     55.58 o 
  19   0   8      361.90      428.71     59.92 o 
  20   0   8      185.84      183.32     67.17 o 
 -23   1   8      366.66      435.75     48.76 o 
 -22   1   8      585.22      580.57     63.96 o 
 -21   1   8      770.80      716.53     51.60 o 
 -20   1   8      518.82      573.96     43.85 o 
 -19   1   8       54.56      110.63     32.04 o 
 -18   1   8       49.12       73.71     30.52 o 
 -17   1   8      107.35      100.90     30.37 o 
 -16   1   8        1.88       34.81     27.03 o 
 -15   1   8      510.06      502.82     36.71 o 
 -14   1   8      425.27      430.52     41.32 o 
 -13   1   8      495.96      493.27     41.59 o 
 -12   1   8       46.62       56.09     25.25 o 
 -11   1   8      843.22      785.83     40.53 o 
 -10   1   8     1887.44     1689.93     40.14 o 
  -9   1   8     1053.74     1003.14     31.98 o 
  -8   1   8      131.79      155.94     19.21 o 
  -7   1   8     4208.80     3912.07     53.34 o 
  -6   1   8      630.42      618.85     25.97 o 
  -5   1   8      551.02      550.39     23.35 o 
  -4   1   8     1321.94     1339.62     37.04 o 
  -3   1   8     1214.89     1276.41     31.22 o 
  -2   1   8      358.81      405.27     20.23 o 
  -1   1   8        0.98       13.84     10.63 o 
   0   1   8      133.93      151.99     14.60 o 
   1   1   8       32.46       45.61     11.35 o 
   2   1   8       22.48       50.07     13.78 o 
   3   1   8     1806.66     1789.63     36.40 o 
   4   1   8       85.35      112.65     15.08 o 
   5   1   8       21.51       44.74     13.54 o 
   6   1   8      572.64      628.91     24.42 o 
   7   1   8      449.91      508.68     21.73 o 
   8   1   8       82.91       95.11     14.90 o 
   9   1   8        0.73       17.75     19.18 o 
  10   1   8       32.29       56.34     18.53 o 
  11   1   8     1300.02     1287.31     53.64 o 
  12   1   8      345.68      336.76     33.71 o 
  13   1   8       61.11       75.35     25.60 o 
  14   1   8      411.51      260.18     46.41 o 
  15   1   8        0.27       43.84     26.01 o 
  16   1   8       16.41       70.57     27.01 o 
  17   1   8      321.76      247.34     31.53 o 
  18   1   8      404.83      284.89     39.70 o 
  19   1   8      813.91      780.73     67.78 o 
  20   1   8      463.10      440.28     42.04 o 
 -23   2   8      123.45      183.64     41.58 o 
 -22   2   8      148.59      224.43     44.74 o 
 -21   2   8       34.64      118.44     35.78 o 
 -20   2   8      371.07      460.71     54.74 o 
 -19   2   8      152.69      149.90     35.27 o 
 -18   2   8      345.17      368.42     41.47 o 
 -17   2   8      506.51      509.04     43.81 o 
 -16   2   8      656.19      570.16     44.64 o 
 -15   2   8      254.23      258.76     38.98 o 
 -14   2   8      613.05      521.09     43.15 o 
 -13   2   8      258.12      270.22     33.38 o 
 -12   2   8       37.32       60.89     24.78 o 
 -11   2   8       32.62       24.41     22.95 o 
 -10   2   8       26.10      -11.87     21.71 o 
  -9   2   8       94.04      112.54     22.21 o 
  -8   2   8     1736.02     1606.21     44.12 o 
  -7   2   8      681.65      675.76     29.94 o 
  -6   2   8      104.66      131.44     19.31 o 
  -5   2   8      953.93      916.61     30.85 o 
  -4   2   8       11.22       29.25     13.72 o 
  -3   2   8      307.98      350.74     21.71 o 
  -2   2   8        1.45        5.77     15.52 o 
  -1   2   8        0.24       11.31     13.73 o 
   0   2   8        3.07        4.28     13.32 o 
   1   2   8       11.58        8.79     13.97 o 
   2   2   8       85.52      120.36     19.03 o 
   3   2   8       32.87       33.39     13.22 o 
   4   2   8       34.92       50.09     14.13 o 
   5   2   8      291.83      299.49     20.21 o 
   6   2   8     1790.06     1634.87     35.09 o 
   7   2   8      616.75      678.92     25.13 o 
   8   2   8       38.35       31.73     19.09 o 
   9   2   8       85.88       82.58     20.66 o 
  10   2   8      303.44      333.20     25.60 o 
  11   2   8        0.05       -5.42     20.15 o 
  12   2   8        5.02      -19.57     22.88 o 
  13   2   8      357.63      335.04     30.07 o 
  14   2   8       93.40       79.18     26.22 o 
  15   2   8        0.29      -18.30     27.13 o 
  16   2   8      194.44      167.74     33.01 o 
  17   2   8       61.53       78.63     32.34 o 
  18   2   8        0.01        3.79     36.55 o 
  19   2   8        0.37      -39.24     37.56 o 
  20   2   8       14.20       16.01     40.42 o 
 -22   3   8       24.30       79.68     36.05 o 
 -21   3   8        7.33       57.69     34.35 o 
 -20   3   8        2.02       27.71     54.35 o 
 -19   3   8        6.85       57.31     31.18 o 
 -18   3   8       24.97       78.97     31.29 o 
 -17   3   8      281.11      369.19     55.45 o 
 -16   3   8       53.51       66.49     28.61 o 
 -15   3   8      587.23      483.52     53.24 o 
 -14   3   8        0.02       24.59     27.45 o 
 -13   3   8      285.10      258.89     33.99 o 
 -12   3   8      219.85      219.62     39.47 o 
 -11   3   8      280.03      311.43     33.51 o 
 -10   3   8      333.92      362.90     40.95 o 
  -9   3   8      186.08      180.61     28.68 o 
  -8   3   8       29.10       46.26     23.38 o 
  -7   3   8      895.30      882.38     42.83 o 
  -6   3   8       39.29       53.73     20.06 o 
  -5   3   8      295.02      307.99     35.15 o 
  -4   3   8      603.17      662.38     33.49 o 
  -3   3   8        0.19       30.85     16.51 o 
  -2   3   8       19.61       43.05     17.34 o 
  -1   3   8       17.42       43.87     18.36 o 
   0   3   8      975.29     1018.35     40.26 o 
   1   3   8      896.62      935.20     35.26 o 
   2   3   8      655.36      694.93     28.66 o 
   3   3   8       51.14       47.83     20.35 o 
   4   3   8     1232.13     1220.12     40.31 o 
   5   3   8     2305.84     2247.12     47.12 o 
   6   3   8        0.23      -26.38     22.02 o 
   7   3   8      359.00      393.51     38.33 o 
   8   3   8      349.59      382.34     34.86 o 
   9   3   8       42.65       45.60     26.28 o 
  10   3   8        1.50       -7.69     26.02 o 
  11   3   8        0.05       19.49     29.97 o 
  12   3   8      101.79       65.13     31.38 o 
  13   3   8      206.84      195.35     38.71 o 
  14   3   8       87.81       93.90     37.09 o 
  15   3   8      244.14      192.01     40.78 o 
  16   3   8        8.65       -2.61     42.17 o 
  17   3   8       43.18       92.19     45.10 o 
  18   3   8       68.00       42.29     47.25 o 
  19   3   8       95.57       83.94     59.05 o 
 -21   4   8        0.02       37.52     44.69 o 
 -20   4   8       14.25       38.57     30.85 o 
 -19   4   8        4.06       16.02     30.32 o 
 -18   4   8      544.71      524.85     46.96 o 
 -17   4   8      132.39      175.26     53.77 o 
 -16   4   8      477.02      475.37     92.66 o 
 -15   4   8      223.03      183.50     33.86 o 
 -14   4   8      185.07      198.94     32.96 o 
 -13   4   8       24.53       20.15     26.54 o 
 -12   4   8        0.00       13.67     24.86 o 
 -11   4   8       33.99       43.71     24.66 o 
 -10   4   8       31.32       37.57     24.15 o 
  -9   4   8      370.72      380.70     32.87 o 
  -8   4   8      209.84      222.67     32.38 o 
  -7   4   8       41.28       33.42     24.90 o 
  -6   4   8     2412.82     2265.91     92.47 o 
  -5   4   8      801.04      823.59     62.21 o 
  -4   4   8        4.86        7.28     29.27 o 
  -3   4   8      179.12      235.33     36.68 o 
  -2   4   8       37.37       63.61     39.48 o 
  -1   4   8      572.59      688.76     49.38 o 
   0   4   8     2552.37     2469.47     78.14 o 
   1   4   8      765.72      922.36     54.52 o 
   2   4   8      152.00      227.91     35.87 o 
   3   4   8      104.64      205.00     70.61 o 
   4   4   8      142.59      246.36     73.47 o 
   5   4   8      246.84      308.14     46.70 o 
   6   4   8        9.61       36.76     33.55 o 
   7   4   8      151.07      180.64     43.07 o 
   8   4   8        2.24       -4.99     41.55 o 
   9   4   8        8.84      -30.05     28.37 o 
  10   4   8       19.65        5.17     33.38 o 
  11   4   8      126.07      101.17     36.06 o 
  12   4   8        0.57      -71.85     35.92 o 
  13   4   8       52.68       71.57     57.69 o 
  14   4   8       19.15      -24.29     53.59 o 
  15   4   8       65.18       30.63     40.91 o 
  16   4   8      160.73      135.40     47.14 o 
  17   4   8        0.74      -29.52     43.82 o 
  18   4   8        8.04       34.36     54.62 o 
 -20   5   8       94.88      167.95     94.81 o 
 -19   5   8      712.06      731.33    118.51 o 
 -18   5   8       32.60       89.59     43.13 o 
 -17   5   8      240.85      289.76     58.83 o 
 -16   5   8       92.59       76.40     39.59 o 
 -15   5   8        0.29       23.73     35.97 o 
 -14   5   8      256.19      319.60     48.29 o 
 -13   5   8      645.11      684.19     59.49 o 
 -12   5   8      211.35      201.11     55.89 o 
 -11   5   8      100.34       93.51     43.42 o 
 -10   5   8      312.20      346.47     56.02 o 
  -9   5   8        1.30       -8.00     32.95 o 
  -8   5   8        1.21       19.36     34.26 o 
  -7   5   8       41.14       82.85     39.82 o 
  -6   5   8       17.38       47.47     34.33 o 
  -5   5   8      479.54      564.99     59.83 o 
  -4   5   8      562.35      592.39    109.66 o 
  -3   5   8      116.02      150.40     58.56 o 
  -2   5   8     1163.31     1148.00    107.20 o 
  -1   5   8        7.89       45.95     44.61 o 
   0   5   8      593.69      694.08     65.12 o 
   1   5   8       69.79      222.42     65.30 o 
   2   5   8       29.06       65.79     75.44 o 
   3   5   8      643.97      724.74    108.35 o 
   4   5   8      102.16       67.01     53.98 o 
   5   5   8      432.86      316.29     78.60 o 
   6   5   8      295.74      391.88     88.57 o 
   7   5   8      788.10      764.53    103.76 o 
   8   5   8        6.95        3.53     49.47 o 
   9   5   8      515.11      509.01     72.98 o 
  10   5   8      283.74      276.15     63.08 o 
  11   5   8       29.57        3.21     47.74 o 
  12   5   8       32.26       35.15     54.10 o 
  13   5   8      353.63      307.77     70.85 o 
  14   5   8       20.91       90.54     60.19 o 
  15   5   8        3.38      -25.75     61.35 o 
  16   5   8       30.69        5.02     66.44 o 
 -18   6   8      502.08      564.56    123.38 o 
 -17   6   8      485.32      575.02    153.30 o 
 -16   6   8      968.18      849.51     79.31 o 
 -15   6   8      135.40       90.62     54.86 o 
 -14   6   8       11.02       -5.89     44.39 o 
 -13   6   8       25.34      -25.07     43.64 o 
 -12   6   8        7.14       -3.00     62.37 o 
 -11   6   8      118.50       41.36     60.85 o 
 -10   6   8     1961.00     1894.12    153.03 o 
  -9   6   8       52.26       80.78     63.40 o 
  -8   6   8       88.76       66.36     60.99 o 
  -7   6   8      500.49      716.73    120.37 o 
  -6   6   8      112.74      101.64     64.32 o 
  -5   6   8      216.33      231.22     74.68 o 
  -4   6   8       85.35       18.42     51.68 o 
  -3   6   8        1.34       45.28     52.39 o 
  -2   6   8      165.84      247.97     78.09 o 
  -1   6   8      432.38      533.34    105.04 o 
   0   6   8     2654.73     2622.07    166.14 o 
   1   6   8      234.73      343.75     85.77 o 
   2   6   8        0.06      -10.28     50.43 o 
   3   6   8       18.70       -2.34     48.19 o 
   4   6   8       56.28       54.53     61.48 o 
   5   6   8        1.14       -3.08     52.12 o 
   6   6   8      183.49      272.52     87.21 o 
   7   6   8      793.23      882.15    135.65 o 
   8   6   8      924.33     1068.41    150.71 o 
   9   6   8      710.54      821.83     93.08 o 
  10   6   8      127.27      123.40     58.89 o 
  11   6   8       93.52       71.61     60.61 o 
  12   6   8       48.17       12.31     62.91 o 
  13   6   8       11.38       46.33     65.55 o 
  14   6   8       21.99      -48.44     84.25 o 
 -15   7   8      240.54      495.48    118.39 o 
 -14   7   8      169.15      197.22     92.10 o 
 -13   7   8      214.15      422.06    115.55 o 
 -12   7   8      791.46      838.79    118.68 o 
 -11   7   8       49.11      113.45     80.62 o 
 -10   7   8       31.47       67.73     71.71 o 
  -9   7   8       51.89       44.81     68.16 o 
  -8   7   8       63.29       41.55     63.80 o 
  -7   7   8      314.39      366.86    100.92 o 
  -6   7   8      524.66      588.31    118.06 o 
  -5   7   8     1026.67      986.38    118.68 o 
  -4   7   8      579.05      751.76    135.42 o 
  -3   7   8      641.28      944.64    143.65 o 
  -2   7   8       24.61      179.49     81.53 o 
  -1   7   8       75.03      166.58     78.07 o 
   0   7   8        1.76       85.65     65.68 o 
   1   7   8      259.45      442.72    105.48 o 
   2   7   8      257.60      336.95     97.75 o 
   3   7   8       19.40        5.26     58.61 o 
   4   7   8      119.01       17.05     64.61 o 
   5   7   8      315.63      460.11    113.05 o 
   6   7   8      165.94       98.14     79.50 o 
   7   7   8     1750.50     1649.77    157.17 o 
   8   7   8      422.98      469.96    119.29 o 
   9   7   8      380.79      359.63     78.43 o 
  10   7   8       70.80       12.48     59.24 o 
  11   7   8      194.93      194.00     74.35 o 
  12   7   8      406.17      463.74     92.69 o 
 -11   8   8      266.22      346.46    107.04 o 
 -10   8   8      102.70       95.30     84.46 o 
  -9   8   8      258.24      287.45    106.00 o 
  -8   8   8       33.44       71.52     81.62 o 
  -7   8   8      122.57      163.80     89.54 o 
  -6   8   8      331.71      368.08    114.17 o 
  -5   8   8       28.02       91.59     80.04 o 
  -4   8   8      268.91      363.38    108.18 o 
  -3   8   8       76.93       50.86     77.74 o 
  -2   8   8        0.88       15.70     71.44 o 
  -1   8   8      161.40      134.19     86.85 o 
   0   8   8       20.03      151.49     86.87 o 
   1   8   8       59.44       82.97     78.15 o 
   2   8   8        2.52      -19.49     65.51 o 
   3   8   8       10.80       21.41     67.24 o 
   4   8   8       18.65       14.29     72.08 o 
   5   8   8        1.07      -63.90     69.73 o 
   6   8   8       39.85      112.90     87.19 o 
   7   8   8      270.46      333.99    116.98 o 
   8   8   8      950.24     1097.61    171.34 o 
 -22   1   9       10.99       71.02     42.15 o 
 -21   1   9        1.28       12.32     33.07 o 
 -20   1   9       26.85       47.73     46.17 o 
 -19   1   9       16.55       19.56     28.24 o 
 -18   1   9        1.83       38.92     29.17 o 
 -17   1   9      127.11      153.81     36.71 o 
 -16   1   9      709.45      671.81     41.45 o 
 -15   1   9       41.76       69.69     27.45 o 
 -14   1   9       96.13       80.16     26.71 o 
 -13   1   9        2.61       -0.08     21.77 o 
 -12   1   9      501.58      572.06     41.72 o 
 -11   1   9       50.26       54.13     23.15 o 
 -10   1   9      134.09      153.28     26.00 o 
  -9   1   9       99.47       77.63     20.13 o 
  -8   1   9      307.36      352.68     25.37 o 
  -7   1   9      359.14      349.28     25.60 o 
  -6   1   9      874.31      863.61     36.27 o 
  -5   1   9      380.51      439.24     26.52 o 
  -4   1   9      282.49      336.36     23.33 o 
  -3   1   9       97.47      108.47     16.12 o 
  -2   1   9        3.99       23.91     15.12 o 
  -1   1   9        5.28       21.22     13.78 o 
   0   1   9      367.02      448.52     25.32 o 
   1   1   9       30.75       71.33     16.61 o 
   2   1   9     1099.32     1112.30     33.84 o 
   3   1   9     4608.21     4372.12     58.67 o 
   4   1   9       15.45       38.37     14.74 o 
   5   1   9       11.03       56.58     22.29 o 
   6   1   9       21.77       13.46     20.60 o 
   7   1   9        6.84       14.26     22.36 o 
   8   1   9      291.02      250.50     32.86 o 
  10   1   9       42.95       22.17     27.13 o 
  11   1   9      272.83      297.50     39.70 o 
  12   1   9      116.05      114.20     32.64 o 
  13   1   9       32.59       37.11     31.60 o 
  14   1   9       50.76       -2.37     30.52 o 
  15   1   9       18.98       80.17     34.06 o 
  16   1   9      164.80      132.24     34.81 o 
  17   1   9      103.82       41.97     33.80 o 
  18   1   9       15.38       45.20     34.45 o 
  19   1   9      586.02      593.91     46.56 o 
 -22   2   9        9.91      110.21     55.67 o 
 -21   2   9      130.97      184.37     53.99 o 
 -20   2   9       76.27       88.79     60.19 o 
 -19   2   9      193.65      192.26     52.37 o 
 -18   2   9      181.35      157.65     54.72 o 
 -17   2   9      431.98      451.16     49.23 o 
 -16   2   9        1.51      -14.22     36.93 o 
 -15   2   9      258.75      231.99     35.59 o 
 -14   2   9      758.93      724.14     48.38 o 
 -13   2   9     1126.27     1063.97     52.49 o 
 -12   2   9      892.93      904.06     42.43 o 
 -11   2   9      779.14      741.77     38.54 o 
 -10   2   9      101.58      114.63     25.29 o 
  -9   2   9      282.12      277.62     29.00 o 
  -8   2   9      108.14      150.77     24.93 o 
  -7   2   9       15.39       19.82     18.32 o 
  -6   2   9     1313.60     1205.31     43.68 o 
  -5   2   9      292.76      298.72     35.31 o 
  -4   2   9      284.77      321.76     35.27 o 
  -3   2   9      459.78      521.10     35.97 o 
  -2   2   9     1055.46     1077.70     45.70 o 
  -1   2   9      196.65      305.04     30.36 o 
   0   2   9      502.85      574.02     39.05 o 
   1   2   9        2.33       21.40     18.25 o 
   2   2   9      655.20      754.90     36.49 o 
   3   2   9        2.06       20.28     22.99 o 
   4   2   9       13.46       77.40     17.81 o 
   5   2   9     1845.80     1830.96     73.66 o 
   6   2   9     1078.19     1131.20     46.78 o 
   7   2   9      322.86      365.18     29.33 o 
   8   2   9      141.20      114.95     23.09 o 
   9   2   9       82.65       74.15     22.33 o 
  10   2   9      137.76      137.98     24.46 o 
  11   2   9        7.98       -2.54     22.46 o 
  12   2   9      156.48       99.43     31.21 o 
  13   2   9      183.54      146.74     37.77 o 
  14   2   9        5.27      -11.13     29.31 o 
  15   2   9      471.42      426.95     38.93 o 
  16   2   9      511.10      431.06     40.03 o 
  17   2   9      309.10      322.81     45.22 o 
  18   2   9      105.04      128.62     41.94 o 
 -21   3   9       96.01      111.55     49.94 o 
 -20   3   9       15.39       56.85     32.24 o 
 -19   3   9        0.71       20.38     31.88 o 
 -18   3   9        4.01       44.14     39.01 o 
 -17   3   9       92.96      132.18     32.50 o 
 -16   3   9      626.14      677.18     61.13 o 
 -15   3   9      606.65      625.12     44.04 o 
 -14   3   9      617.28      588.28     56.11 o 
 -13   3   9       63.05       96.31     29.41 o 
 -12   3   9      222.83      296.39     35.38 o 
 -11   3   9       26.98       60.31     31.81 o 
 -10   3   9       67.55       78.04     25.45 o 
  -9   3   9      401.62      408.60     41.51 o 
  -8   3   9      246.30      286.85     48.21 o 
  -7   3   9     1182.15     1168.12     57.72 o 
  -6   3   9     1234.39     1119.65     57.47 o 
  -5   3   9     2148.60     2007.84     69.29 o 
  -4   3   9      167.60      189.33     34.72 o 
  -3   3   9       35.86       28.14     27.45 o 
  -2   3   9       10.34       25.03     25.80 o 
  -1   3   9     1425.36     1360.89     52.37 o 
   0   3   9     1896.50     1843.43     79.65 o 
   1   3   9      432.66      501.92     36.27 o 
   2   3   9     3053.29     2940.71     60.29 o 
   3   3   9     4179.96     4007.02     80.27 o 
   4   3   9        0.58       19.34     24.11 o 
   5   3   9      284.89      317.86     33.97 o 
   6   3   9      318.82      269.13     32.93 o 
   7   3   9       80.39       72.77     27.31 o 
   8   3   9      107.44      117.26     27.50 o 
   9   3   9       15.41       -1.07     28.37 o 
  10   3   9      495.77      527.79     45.45 o 
  11   3   9      431.88      444.67     44.88 o 
  12   3   9       45.41       37.44     33.50 o 
  13   3   9      179.88      190.07     39.48 o 
  14   3   9       24.32       -9.41     34.45 o 
  15   3   9       19.32      -34.58     41.80 o 
  16   3   9        4.43      -25.94     52.08 o 
  17   3   9      104.04       76.50     57.26 o 
 -20   4   9      250.95      374.67     42.96 o 
 -19   4   9        6.18       55.51     32.85 o 
 -18   4   9        0.24       38.28     32.06 o 
 -17   4   9       14.44       59.55     30.80 o 
 -16   4   9       22.07       58.32     29.94 o 
 -15   4   9       27.27       54.89     37.35 o 
 -14   4   9       20.43       71.29     31.48 o 
 -13   4   9       47.71       50.08     32.77 o 
 -12   4   9      319.56      327.52     40.27 o 
 -11   4   9     2145.08     1990.28     67.56 o 
 -10   4   9     2628.63     2448.84     83.94 o 
  -9   4   9      231.44      226.93     35.43 o 
  -8   4   9      441.39      479.01     44.39 o 
  -7   4   9      421.74      444.56     40.04 o 
  -6   4   9       99.22       91.51     29.46 o 
  -5   4   9       32.98       34.02     26.79 o 
  -4   4   9     1074.70     1014.18     71.44 o 
  -3   4   9        0.26       17.20     31.72 o 
  -2   4   9       16.26       33.99     31.57 o 
  -1   4   9       24.07       16.88     32.31 o 
   0   4   9       60.83      134.77     49.24 o 
   1   4   9      318.56      397.32     41.10 o 
   2   4   9       14.50      127.37     95.53 o 
   3   4   9       29.81       22.42     34.21 o 
   4   4   9       16.95       34.28     34.70 o 
   5   4   9        0.17       -8.47     29.55 o 
   6   4   9      975.58     1006.14     73.88 o 
   7   4   9      813.50      873.64     72.17 o 
   8   4   9        8.35       30.62     37.90 o 
   9   4   9      263.08      247.56     43.95 o 
  10   4   9      178.21      161.49     42.17 o 
  11   4   9      352.37      363.87     40.77 o 
  12   4   9        9.44       35.92     43.13 o 
  13   4   9      256.73      325.39     49.12 o 
  14   4   9      443.85      463.86     50.98 o 
  15   4   9       66.76       32.37     39.93 o 
  16   4   9      427.07      436.67     66.38 o 
 -18   5   9       86.59       57.04     46.89 o 
 -17   5   9        2.93       15.98     48.87 o 
 -16   5   9      229.39      349.20     66.52 o 
 -15   5   9      299.06      340.72     95.70 o 
 -14   5   9        1.67      -39.35     41.52 o 
 -13   5   9        2.97       67.18     44.32 o 
 -12   5   9      152.05      185.85     52.16 o 
 -11   5   9       16.77       10.87     39.58 o 
 -10   5   9      394.45      395.39     60.98 o 
  -9   5   9      207.49      227.70     51.75 o 
  -8   5   9      585.68      616.53     68.71 o 
  -7   5   9      770.70      725.00     65.48 o 
  -6   5   9      159.36      174.99     46.17 o 
  -5   5   9        0.03       23.86     34.35 o 
  -4   5   9      277.05      274.32     66.23 o 
  -3   5   9       16.30        5.15     37.68 o 
  -2   5   9       87.61       52.61     37.22 o 
  -1   5   9       95.68      124.31     43.53 o 
   0   5   9      332.42      344.78     84.82 o 
   1   5   9     1606.67     1470.56    123.49 o 
   2   5   9     2857.33     2493.71    157.89 o 
   3   5   9      359.88      516.52     98.73 o 
   4   5   9      674.54      799.03    119.67 o 
   5   5   9      309.21      384.64     90.43 o 
   6   5   9      435.65      442.34     98.22 o 
   7   5   9       97.29      144.83     69.48 o 
   8   5   9       45.30       -5.85     57.98 o 
   9   5   9       11.65      -24.66     43.74 o 
  10   5   9      190.81      220.02     63.82 o 
  11   5   9      231.63      180.86     63.36 o 
  12   5   9        4.15      -31.29     52.81 o 
  13   5   9       49.67       30.60     59.87 o 
  14   5   9      292.36      287.34     75.31 o 
  15   5   9      364.85      436.76     87.02 o 
 -16   6   9      196.74      191.44    103.57 o 
 -15   6   9       63.71       19.44     52.05 o 
 -14   6   9        0.65       20.87     48.20 o 
 -13   6   9       45.90       51.47     48.12 o 
 -12   6   9        7.45       -1.49     61.66 o 
 -11   6   9       47.01       31.91     45.74 o 
 -10   6   9        0.82       35.08     60.84 o 
  -9   6   9      111.65      109.09     72.12 o 
  -8   6   9       13.04       37.26     59.05 o 
  -7   6   9       15.84       42.56     59.96 o 
  -6   6   9       12.12       32.88     56.58 o 
  -5   6   9       58.02      105.45     64.86 o 
  -4   6   9      215.73      344.49     90.50 o 
  -3   6   9      338.94      518.27    112.25 o 
  -2   6   9        8.01       10.94     55.00 o 
  -1   6   9       60.08      112.33     67.79 o 
   0   6   9      852.44      958.12    141.61 o 
   1   6   9       74.73      102.67     69.77 o 
   2   6   9       34.27       97.59     69.07 o 
   3   6   9       25.40       -3.32     48.53 o 
   4   6   9        4.54       -7.65     51.99 o 
   5   6   9      179.17      216.57     89.08 o 
   6   6   9       94.76       65.26     69.43 o 
   7   6   9      116.63       92.16     79.93 o 
   8   6   9       44.07      -12.13     69.76 o 
   9   6   9       66.98       94.41     56.53 o 
  10   6   9       15.79      -50.74     54.32 o 
  11   6   9       11.26       -1.46     58.56 o 
  12   6   9        1.73      -34.30     59.56 o 
 -13   7   9       13.51       54.51     63.12 o 
 -12   7   9        9.92       80.15     84.52 o 
 -11   7   9       10.76      -31.95     64.21 o 
 -10   7   9        4.12       76.16     75.94 o 
  -9   7   9       90.84       88.90     79.52 o 
  -8   7   9      261.34      408.75    107.71 o 
  -7   7   9      380.27      636.22    127.49 o 
  -6   7   9       50.77      199.39     87.86 o 
  -5   7   9       76.75       38.43     75.25 o 
  -4   7   9        0.47      -23.03     60.45 o 
  -3   7   9       62.82       29.66     70.33 o 
  -2   7   9       43.98      -29.59     57.18 o 
  -1   7   9       18.72       73.65     70.88 o 
   0   7   9       40.14       63.98     75.39 o 
   1   7   9        2.47       40.60     69.19 o 
   2   7   9      238.09      417.47    110.62 o 
   3   7   9      216.87      310.93     99.44 o 
   4   7   9       42.34       81.40     71.38 o 
   5   7   9      266.51      306.33    105.44 o 
   6   7   9        0.02      -36.64     66.84 o 
   7   7   9       54.41       19.90     79.96 o 
   8   7   9       29.67       35.69     83.71 o 
   9   7   9      107.62      178.30     71.65 o 
  -7   8   9       55.30       71.93     86.29 o 
  -6   8   9       63.52       85.68     86.82 o 
  -5   8   9      133.87      221.78     97.36 o 
  -4   8   9      299.73      396.83    116.18 o 
  -3   8   9      342.75      451.59    123.79 o 
  -2   8   9        0.88      131.27     86.87 o 
  -1   8   9      471.24      688.69    145.48 o 
   0   8   9     1425.44     1584.10    157.17 o 
   1   8   9       10.86      141.06     84.34 o 
   2   8   9       42.97      -30.26     67.68 o 
   3   8   9      248.13      244.83     98.66 o 
   4   8   9      124.91      144.95     94.43 o 
 -21   0  10       57.95      180.67     69.97 o 
 -20   0  10      126.25      218.22     58.56 o 
 -19   0  10      325.66      410.98    130.71 o 
 -18   0  10      186.38      152.86     79.10 o 
 -17   0  10      220.40      228.97     54.92 o 
 -16   0  10     1581.09     1299.67     66.10 o 
 -15   0  10       20.59      -24.28     30.09 o 
 -14   0  10      549.30      561.52     60.31 o 
 -13   0  10      102.58      104.15     44.68 o 
 -12   0  10       79.33       76.89     32.44 o 
 -11   0  10       21.03       36.22     29.18 o 
 -10   0  10      714.27      709.73     46.47 o 
  -9   0  10      513.64      492.26     41.04 o 
  -8   0  10      775.39      821.38     49.76 o 
  -7   0  10     1864.18     1654.46     61.73 o 
  -6   0  10       17.50       31.84     26.47 o 
  -5   0  10     6009.93     5544.06    104.24 o 
  -4   0  10      200.02      211.71     32.60 o 
  -3   0  10      147.09      208.03     30.91 o 
  -2   0  10        0.28       -4.49     37.11 o 
  -1   0  10       27.27       31.41     36.54 o 
   0   0  10       65.52       63.54     26.38 o 
   1   0  10       46.61       32.34     26.80 o 
   2   0  10      501.77      492.89     50.95 o 
   3   0  10        6.37        1.78     35.94 o 
   4   0  10       66.72       57.21     39.71 o 
   5   0  10      366.08      384.34     52.00 o 
   6   0  10      278.39      302.35     49.35 o 
   7   0  10      101.77      107.55     42.88 o 
   8   0  10      241.71      193.74     51.80 o 
   9   0  10      201.28      178.46     46.93 o 
  10   0  10        5.57        8.05     42.05 o 
  11   0  10       90.33       89.49     45.86 o 
  12   0  10      127.08       95.68     45.37 o 
  13   0  10      433.07      472.18     57.60 o 
  14   0  10      508.64      455.00     57.25 o 
  15   0  10      265.82      207.79     52.73 o 
  16   0  10       55.95       52.19    121.78 o 
  17   0  10       16.00       26.97     49.62 o 
 -21   1  10       71.92      158.84     56.58 o 
 -20   1  10       17.12       76.26     33.04 o 
 -19   1  10       73.75      122.46     32.31 o 
 -18   1  10      207.74      226.14     50.16 o 
 -17   1  10      504.01      514.19     48.32 o 
 -16   1  10      740.53      778.95     43.53 o 
 -15   1  10      897.73      859.92     44.26 o 
 -14   1  10      764.51      746.05     52.75 o 
 -13   1  10        7.50       32.94     23.99 o 
 -12   1  10       25.35       25.51     22.63 o 
 -11   1  10       65.68       86.26     23.29 o 
 -10   1  10       36.27       71.51     20.69 o 
  -9   1  10       34.13       46.08     20.29 o 
  -8   1  10       70.27       84.95     19.27 o 
  -7   1  10       85.38       74.28     18.69 o 
  -6   1  10     1863.11     1781.20     42.31 o 
  -5   1  10       20.87       12.15     19.38 o 
  -4   1  10     1779.92     1741.37     48.34 o 
  -3   1  10      587.72      669.88     35.50 o 
  -2   1  10      679.01      739.99     36.85 o 
  -1   1  10      356.60      405.79     29.61 o 
   0   1  10       64.45       55.88     22.05 o 
   1   1  10        0.81       -2.98     18.31 o 
   2   1  10     2381.17     2293.97     53.47 o 
   3   1  10     2101.56     1939.53     60.95 o 
   4   1  10      338.03      322.35     33.69 o 
   5   1  10      244.15      217.75     32.30 o 
   6   1  10       32.32       53.30     28.96 o 
   7   1  10      420.72      420.15     37.91 o 
   8   1  10      715.59      689.82     43.29 o 
   9   1  10      412.89      459.06     39.00 o 
  10   1  10      107.46       79.97     38.01 o 
  11   1  10       77.96       76.31     31.81 o 
  12   1  10        0.35      -30.58     29.69 o 
  13   1  10       89.48       89.57     33.67 o 
  14   1  10     1046.62      931.04     65.71 o 
  15   1  10      294.14      293.97     39.44 o 
  16   1  10      107.99      103.54     36.55 o 
  17   1  10       52.10       57.35     36.56 o 
 -20   2  10       73.52      120.48     70.08 o 
 -19   2  10      281.99      345.94     43.42 o 
 -18   2  10       54.75      142.28     34.98 o 
 -17   2  10      450.48      591.57     62.32 o 
 -16   2  10      322.23      362.31     55.16 o 
 -15   2  10      315.31      352.00     51.19 o 
 -14   2  10      182.62      246.54     63.94 o 
 -13   2  10       96.99      134.81     30.20 o 
 -12   2  10        0.53       10.74     22.44 o 
 -11   2  10      106.91      108.55     26.00 o 
 -10   2  10        0.05       20.08     19.84 o 
  -9   2  10      389.03      380.27     52.86 o 
  -8   2  10       46.13       58.21     27.77 o 
  -7   2  10      117.00      104.24     29.53 o 
  -6   2  10      655.46      614.63     40.67 o 
  -5   2  10      139.41      193.63     31.64 o 
  -4   2  10      370.04      394.81     37.75 o 
  -3   2  10       79.11       90.73     27.49 o 
  -2   2  10      541.56      598.59     39.63 o 
  -1   2  10      330.53      421.33     37.21 o 
   0   2  10       35.43       14.39     21.75 o 
   1   2  10      427.98      463.48     45.43 o 
   2   2  10       17.73       13.01     23.13 o 
   3   2  10       35.93       -6.43     23.08 o 
   4   2  10        8.24       14.78     23.14 o 
   5   2  10      147.80       98.84     23.09 o 
   6   2  10       90.47       88.87     23.43 o 
   7   2  10       27.59       12.37     21.72 o 
   8   2  10       20.53       29.88     27.87 o 
   9   2  10       51.86       62.70     29.41 o 
  10   2  10      777.19      770.55     44.68 o 
  11   2  10       41.16       42.40     29.90 o 
  12   2  10      159.58      150.27     33.15 o 
  13   2  10      122.09       76.64     32.54 o 
  14   2  10        3.34      -12.91     30.38 o 
  15   2  10       63.24       34.63     45.90 o 
  16   2  10      605.12      547.03     43.22 o 
 -19   3  10      143.09      171.97     43.65 o 
 -18   3  10       66.55      103.69     55.89 o 
 -17   3  10      164.23      177.93     35.55 o 
 -16   3  10       16.88       64.57     35.89 o 
 -15   3  10      214.52      292.73     37.32 o 
 -14   3  10       17.78      -17.31     33.00 o 
 -13   3  10       41.27       82.40     34.21 o 
 -12   3  10       37.16        9.08     33.28 o 
 -11   3  10       21.96       -5.93     29.20 o 
 -10   3  10        1.81       17.03     29.41 o 
  -9   3  10        0.02       30.97     29.62 o 
  -8   3  10      233.15      230.07     37.53 o 
  -7   3  10       22.41       40.79     29.28 o 
  -6   3  10      402.56      393.03     42.36 o 
  -5   3  10      308.88      332.54     39.83 o 
  -4   3  10      143.73      170.48     34.59 o 
  -3   3  10      326.83      336.70     39.53 o 
  -2   3  10      130.77      161.93     33.67 o 
  -1   3  10      114.03      149.42     33.22 o 
   0   3  10       10.15       10.27     26.92 o 
   1   3  10      448.48      446.86     42.09 o 
   2   3  10       82.44       73.03     28.00 o 
   3   3  10        7.01       -6.81     25.05 o 
   4   3  10      611.97      622.76     42.38 o 
   5   3  10       49.60       63.53     27.23 o 
   6   3  10      108.34      109.67     29.62 o 
   7   3  10        0.56       -8.12     26.74 o 
   8   3  10      227.86      206.83     30.10 o 
   9   3  10      494.18      431.99     35.45 o 
  10   3  10        0.58      -33.28     34.90 o 
  11   3  10      447.81      410.83     74.63 o 
  12   3  10        3.86       -0.47     49.52 o 
  13   3  10        7.28       75.32     53.72 o 
  14   3  10        7.34       48.22     53.07 o 
  15   3  10       91.82      103.78     58.04 o 
 -18   4  10      183.41      206.40     55.88 o 
 -17   4  10        0.81       13.66     35.16 o 
 -16   4  10       92.72      104.05     38.34 o 
 -15   4  10        0.88        6.81     50.17 o 
 -14   4  10       86.73      104.13     35.14 o 
 -13   4  10      285.09      358.80     44.31 o 
 -12   4  10        1.72       -6.48     29.66 o 
 -11   4  10        0.20       26.72     30.16 o 
 -10   4  10        1.96        1.83     29.91 o 
  -9   4  10        1.19        6.00     28.32 o 
  -8   4  10      151.64      165.24     35.27 o 
  -7   4  10        0.91       14.37     28.78 o 
  -6   4  10      107.83      115.16     31.13 o 
  -5   4  10      176.79      158.24     49.65 o 
  -4   4  10      164.84      216.16     33.70 o 
  -3   4  10      252.70      262.35     34.71 o 
  -2   4  10      551.70      632.88     67.33 o 
  -1   4  10      917.84      921.08     71.50 o 
   0   4  10      395.91      403.45     57.75 o 
   1   4  10      159.41      144.32     45.63 o 
   2   4  10     2026.34     1967.31    128.70 o 
   3   4  10      936.00      927.35     74.07 o 
   4   4  10      111.96      166.30     44.91 o 
   5   4  10      548.52      655.48     68.73 o 
   6   4  10      183.21      180.41     47.84 o 
   7   4  10     1100.47     1003.99     85.12 o 
   8   4  10      583.72      635.08    129.69 o 
   9   4  10        0.28       10.28     35.24 o 
  10   4  10      263.32      320.59     60.68 o 
  11   4  10       78.01       92.47     36.36 o 
  12   4  10       32.75       24.51     37.32 o 
  13   4  10       18.73       -2.55     37.68 o 
  14   4  10        8.52       15.76     45.52 o 
 -16   5  10      300.90      271.86    154.11 o 
 -15   5  10      292.01      344.78     66.00 o 
 -14   5  10      330.96      494.30    132.57 o 
 -13   5  10       79.79       82.29     48.96 o 
 -12   5  10       89.71      137.38     70.86 o 
 -11   5  10      575.66      587.84    128.79 o 
 -10   5  10      152.88      167.86     51.28 o 
  -9   5  10        4.57       15.82     61.79 o 
  -8   5  10      409.52      465.94    115.19 o 
  -7   5  10      194.83      251.45     54.63 o 
  -6   5  10      192.11      192.20     50.85 o 
  -5   5  10      100.39      151.50     46.36 o 
  -4   5  10       59.35      103.71     45.24 o 
  -3   5  10        0.20        6.89     39.31 o 
  -2   5  10       18.03       67.44     42.82 o 
  -1   5  10      243.40      345.84     57.09 o 
   0   5  10        7.45       45.02     41.63 o 
   1   5  10        0.76        5.31     37.75 o 
   2   5  10     1301.61     1266.24    123.97 o 
   3   5  10      430.24      498.13    101.65 o 
   4   5  10       17.54      -31.96     47.59 o 
   5   5  10      208.97      153.26     73.06 o 
   6   5  10      216.61      255.24     85.79 o 
   7   5  10      784.22      805.20    133.23 o 
   8   5  10      186.23      202.03     85.60 o 
   9   5  10        0.05      -19.94     49.05 o 
  10   5  10      216.41      295.20     70.93 o 
  11   5  10        0.12       -1.14     52.72 o 
  12   5  10       32.13       20.06     58.60 o 
 -14   6  10       31.75       19.44     50.50 o 
 -13   6  10      402.04      446.78    127.54 o 
 -12   6  10      257.91      296.33     65.94 o 
 -11   6  10      182.81      282.24     63.03 o 
 -10   6  10      155.63      166.44     56.97 o 
  -9   6  10       75.22      116.79     50.75 o 
  -8   6  10       82.60      242.82     91.48 o 
  -7   6  10      341.08      430.19    110.41 o 
  -6   6  10      316.83      559.88    119.97 o 
  -5   6  10      370.92      352.46    103.08 o 
  -4   6  10     1055.50     1043.10    122.79 o 
  -3   6  10      388.47      817.86    142.60 o 
  -2   6  10       25.98       30.47     68.03 o 
  -1   6  10       21.75       73.73     72.69 o 
   0   6  10       30.32       27.14     67.24 o 
   1   6  10      211.04      281.32     99.71 o 
   2   6  10      153.41      254.37     89.90 o 
   3   6  10      154.77      243.70     88.13 o 
   4   6  10        0.09      -47.79     58.93 o 
   5   6  10      307.93      324.76    104.06 o 
   6   6  10      550.25      543.35    118.69 o 
   7   6  10      231.87      186.93     95.56 o 
   8   6  10      160.74       84.18     86.14 o 
   9   6  10      189.41      166.43     67.37 o 
  10   6  10        2.62        8.85     59.88 o 
 -10   7  10       31.28      170.80     83.99 o 
  -9   7  10      183.75      231.94     99.33 o 
  -8   7  10      281.51      315.56    109.19 o 
  -7   7  10       34.60       55.53     75.02 o 
  -6   7  10      114.77      183.02     94.55 o 
  -5   7  10       34.25       52.33     72.76 o 
  -4   7  10        2.33       24.13     71.71 o 
  -3   7  10       48.78       55.34     78.50 o 
  -2   7  10     1369.40     1361.41    140.94 o 
  -1   7  10      231.44      468.08    115.50 o 
   0   7  10       49.95      116.74     87.79 o 
   1   7  10      758.22     1010.77    162.37 o 
   2   7  10      238.41      302.15    103.74 o 
   3   7  10       67.55      -23.25     67.23 o 
   4   7  10      247.23      261.38    110.07 o 
   5   7  10      134.42      170.79     96.13 o 
   6   7  10      520.86      721.41    146.44 o 
 -19   1  11      365.17      308.83     51.14 o 
 -18   1  11        0.55       89.16     65.38 o 
 -17   1  11        2.83       36.88     39.05 o 
 -16   1  11       43.12      111.29     49.39 o 
 -15   1  11        6.45       61.86     28.51 o 
 -14   1  11        6.52       39.45     31.46 o 
 -13   1  11       26.08       70.92     25.80 o 
 -12   1  11      269.76      290.37     32.21 o 
 -11   1  11      412.97      449.79     41.75 o 
 -10   1  11       85.09       89.50     30.24 o 
  -9   1  11       15.04       20.05     26.28 o 
  -8   1  11        4.75        1.05     19.21 o 
  -7   1  11       44.96       37.88     23.73 o 
  -6   1  11       39.64       27.36     25.30 o 
  -5   1  11       91.66      132.29     24.46 o 
  -4   1  11        0.11        5.41     19.36 o 
  -3   1  11      556.19      581.91     33.33 o 
  -2   1  11     1218.64     1074.19     48.65 o 
  -1   1  11      217.73      216.99     30.94 o 
   0   1  11        0.09        4.67     25.84 o 
   1   1  11      117.81       88.48     28.46 o 
   2   1  11       51.27       40.55     28.15 o 
   3   1  11       17.22       41.44     28.33 o 
   4   1  11        0.05       -5.33     27.86 o 
   5   1  11       32.34       15.77     29.04 o 
   6   1  11      393.38      401.04     38.01 o 
   7   1  11      383.14      341.33     37.28 o 
   8   1  11      630.85      595.32     43.16 o 
   9   1  11      128.71      118.23     31.26 o 
  10   1  11       30.56        6.58     30.00 o 
  11   1  11      119.18       90.80     33.24 o 
  12   1  11      134.42      114.23     35.36 o 
  13   1  11        6.23      -11.29     33.69 o 
  14   1  11        1.30       21.97     33.32 o 
  15   1  11        6.38       28.52     35.32 o 
 -18   2  11        0.04       91.16     67.25 o 
 -17   2  11      633.20      711.20     66.62 o 
 -16   2  11      420.52      382.43     87.69 o 
 -15   2  11       50.90       69.50     34.30 o 
 -14   2  11     2146.37     2003.42     76.10 o 
 -13   2  11      591.56      588.03     52.19 o 
 -12   2  11       57.42       43.75     33.32 o 
 -11   2  11      621.27      586.73     78.62 o 
 -10   2  11      789.90      769.72     47.15 o 
  -9   2  11     2171.93     2053.86     65.82 o 
  -8   2  11      704.25      703.47     45.70 o 
  -7   2  11     1452.48     1201.80     54.23 o 
  -6   2  11      200.46      300.96     46.52 o 
  -5   2  11      350.33      413.47     39.94 o 
  -4   2  11      201.62      206.11     33.58 o 
  -3   2  11     1410.21     1309.05     55.73 o 
  -2   2  11      236.78      285.58     35.82 o 
  -1   2  11        9.51      -11.60     23.21 o 
   0   2  11       42.76       28.73     22.17 o 
   1   2  11      125.75      111.78     29.08 o 
   2   2  11      759.17      758.05     45.31 o 
   3   2  11      131.14      137.12     41.06 o 
   4   2  11      580.67      612.84     54.40 o 
   5   2  11      932.76      878.46     58.44 o 
   6   2  11       22.28       23.76     38.95 o 
   7   2  11      374.20      409.75     35.41 o 
   8   2  11      947.63      907.17     45.35 o 
   9   2  11      192.82      206.50     32.91 o 
  10   2  11       41.93       52.20     29.66 o 
  11   2  11       46.51       63.78     31.23 o 
  12   2  11       12.02       49.15     31.85 o 
  13   2  11        2.38      -31.57     32.05 o 
  14   2  11       14.03       27.37     33.12 o 
 -17   3  11      216.94      255.02     67.79 o 
 -16   3  11      100.94      124.69     41.26 o 
 -15   3  11       27.46       43.14     47.47 o 
 -14   3  11        6.04       23.92     33.85 o 
 -13   3  11        4.66       22.95     33.85 o 
 -12   3  11       32.93       16.99     33.42 o 
 -11   3  11      743.12      713.82     51.67 o 
 -10   3  11      926.74      816.33     55.11 o 
  -9   3  11      874.95      792.97     54.47 o 
  -8   3  11      353.28      343.54     66.43 o 
  -7   3  11       32.53       39.71     32.02 o 
  -6   3  11      575.60      606.86     50.13 o 
  -5   3  11      826.15      767.37     50.62 o 
  -4   3  11      129.73      134.95     34.84 o 
  -3   3  11      852.31      835.71     51.86 o 
  -2   3  11      931.77     1006.44     59.91 o 
  -1   3  11     1083.93     1059.70     59.19 o 
   0   3  11      211.26      279.84     39.02 o 
   1   3  11       19.59        1.16     26.48 o 
   2   3  11        0.20        5.55     26.01 o 
   3   3  11      692.90      613.73     43.84 o 
   4   3  11      713.82      621.20     45.38 o 
   5   3  11      137.99      176.74     34.37 o 
   6   3  11      104.33       92.54     30.84 o 
   7   3  11      304.13      288.64     43.91 o 
   8   3  11      280.67      284.19     59.83 o 
   9   3  11      688.28      572.75     82.51 o 
  10   3  11       20.27       14.77     59.24 o 
  11   3  11      135.61       93.22     57.08 o 
  12   3  11        0.72       -7.25     68.44 o 
  13   3  11      106.52      119.14     57.35 o 
 -16   4  11       26.59       38.93     40.34 o 
 -15   4  11       29.10       50.72     37.50 o 
 -14   4  11        5.40       19.56     34.67 o 
 -13   4  11      158.17      243.01     42.29 o 
 -12   4  11        0.05       41.58     34.01 o 
 -11   4  11        1.09       52.97     34.18 o 
 -10   4  11      131.54      103.78     35.71 o 
  -9   4  11      428.11      417.15     90.57 o 
  -8   4  11       42.79       81.66     33.55 o 
  -7   4  11      333.36      366.78     41.76 o 
  -6   4  11      316.00      370.33     44.80 o 
  -5   4  11      622.14      601.63     46.79 o 
  -4   4  11      729.55      697.70     48.65 o 
  -3   4  11        2.83       51.84     28.95 o 
  -2   4  11      132.64      235.13     50.70 o 
  -1   4  11       48.59       60.33     39.43 o 
   0   4  11       13.90       32.46     36.33 o 
   1   4  11        4.16      -17.42     34.50 o 
   2   4  11       41.92       26.92     38.83 o 
   3   4  11       30.61       62.96     58.80 o 
   4   4  11       40.36       76.96     41.68 o 
   5   4  11      396.50      484.66     65.11 o 
   6   4  11       51.88       42.13     42.03 o 
   7   4  11      793.65      863.96     78.98 o 
   8   4  11       83.62      147.19     42.86 o 
   9   4  11       27.04       18.16     37.31 o 
  10   4  11      186.74      138.50     70.71 o 
  11   4  11        0.85       50.55     54.73 o 
  12   4  11      477.00      478.16    100.85 o 
 -14   5  11       17.78      110.24     77.65 o 
 -13   5  11        7.57      129.46     53.96 o 
 -12   5  11        7.94       -3.58     48.22 o 
 -11   5  11      106.43      133.32     52.53 o 
 -10   5  11        5.35      -12.31     44.09 o 
  -9   5  11      316.35      354.49    106.95 o 
  -8   5  11       25.93       72.40     49.00 o 
  -7   5  11      150.92      218.05     64.30 o 
  -6   5  11       27.54        5.06     41.79 o 
  -5   5  11      355.97      462.06     66.17 o 
  -4   5  11      249.67      375.85     67.36 o 
  -3   5  11      543.16      651.67     74.22 o 
  -2   5  11      473.90      555.30    121.32 o 
  -1   5  11        3.55       30.15     43.63 o 
   0   5  11       14.64       50.87     41.96 o 
   1   5  11        0.23       66.89     43.56 o 
   2   5  11      441.30      491.70     67.78 o 
   3   5  11      124.59      173.54     51.00 o 
   4   5  11       55.32       44.52     49.74 o 
   5   5  11      393.58      397.48     65.25 o 
   6   5  11       76.35      108.76     69.42 o 
   7   5  11        0.15       34.59     67.87 o 
   8   5  11       80.89       22.69     74.03 o 
   9   5  11       76.18       76.01     56.75 o 
 -11   6  11      157.63      166.95     87.80 o 
 -10   6  11       27.46       46.90     51.68 o 
  -9   6  11        2.09       68.93     50.45 o 
  -8   6  11        4.62      -34.45     43.99 o 
  -7   6  11       25.99       16.37     45.99 o 
  -6   6  11        0.01      -24.13     64.62 o 
  -5   6  11      145.79      187.41     84.60 o 
  -4   6  11        4.82      -34.77     58.40 o 
  -3   6  11       93.57      146.66     86.15 o 
  -2   6  11      103.26       61.29     73.84 o 
  -1   6  11       13.64       42.73     68.62 o 
   0   6  11      262.17      325.68    104.05 o 
   1   6  11      223.29      395.26    109.42 o 
   2   6  11      344.85      260.84     96.38 o 
   3   6  11       62.52      139.90     79.48 o 
   4   6  11        1.17       -8.91     62.78 o 
   5   6  11       15.41       27.14     77.16 o 
   6   6  11        8.89       -8.47     66.99 o 
 -17   0  12      377.93      279.81     94.40 o 
 -16   0  12       48.27      224.73    135.71 o 
 -15   0  12      129.08      253.56    134.54 o 
 -14   0  12      177.09      150.09     45.45 o 
 -13   0  12        1.69      -18.50     41.65 o 
 -12   0  12       11.27       56.33     65.31 o 
 -11   0  12      323.08      288.41     48.93 o 
 -10   0  12      286.85      295.56     73.05 o 
  -9   0  12     1040.55      829.81     81.93 o 
  -8   0  12       18.36        4.84     41.37 o 
  -7   0  12        7.39      -17.23     41.06 o 
  -6   0  12      549.26      471.42     54.28 o 
  -5   0  12      101.45       93.29     44.31 o 
  -4   0  12      516.70      575.12     57.54 o 
  -3   0  12      311.75      365.89     76.96 o 
  -2   0  12      443.57      447.25     53.25 o 
  -1   0  12     1847.34     1657.67     81.84 o 
   0   0  12      823.66      853.83     76.28 o 
   1   0  12        0.15      -20.78     51.08 o 
   2   0  12       46.97       43.80     43.74 o 
   3   0  12     1371.53     1267.33     77.85 o 
   4   0  12        0.04      -17.84     41.98 o 
   5   0  12      447.55      420.46     57.14 o 
   6   0  12        0.17        7.71     42.63 o 
   7   0  12      283.73      292.09     52.77 o 
   8   0  12      687.13      702.63     65.17 o 
   9   0  12        2.23       27.74     45.62 o 
  10   0  12        0.52      -22.90     56.00 o 
  11   0  12      259.16      306.84     76.93 o 
  12   0  12       26.36       58.80     76.72 o 
 -17   1  12      227.25      150.13     46.76 o 
 -16   1  12       85.12      137.80     53.10 o 
 -15   1  12      273.24      217.83     46.27 o 
 -14   1  12      938.71      915.53     52.38 o 
 -13   1  12      486.10      454.92     66.73 o 
 -12   1  12      402.95      419.49     60.88 o 
 -11   1  12       63.82       93.49     31.13 o 
 -10   1  12        0.76       -2.41     26.52 o 
  -9   1  12        8.67       56.89     28.43 o 
  -8   1  12      111.75      114.19     31.25 o 
  -7   1  12       42.23       26.22     33.78 o 
  -6   1  12     1794.55     1426.36     75.67 o 
  -5   1  12       15.89       29.22     20.74 o 
  -4   1  12       51.94       58.00     26.62 o 
  -3   1  12      260.95      236.27     32.71 o 
  -2   1  12        1.50      -13.51     26.43 o 
  -1   1  12        3.14        8.06     27.71 o 
   0   1  12        2.53       16.11     27.51 o 
   1   1  12      127.70      106.87     30.21 o 
   2   1  12     1319.10     1192.35     51.24 o 
   3   1  12     1325.81     1210.99     51.19 o 
   4   1  12      188.42      206.06     33.55 o 
   5   1  12      591.40      602.37     43.27 o 
   6   1  12      385.37      327.10     37.38 o 
   7   1  12       12.50       -1.03     30.20 o 
   8   1  12        1.61        9.64     29.19 o 
   9   1  12       28.54       59.38     37.67 o 
  10   1  12      269.44      278.75     38.68 o 
  11   1  12      258.57      229.05     38.06 o 
  12   1  12      407.49      402.71     43.21 o 
 -16   2  12        0.09       81.51     38.61 o 
 -15   2  12       29.21      103.93    100.43 o 
 -14   2  12       41.45      103.74     41.12 o 
 -13   2  12      128.87      155.06     35.47 o 
 -12   2  12      105.51      139.92     37.82 o 
 -11   2  12      328.43      395.28     50.26 o 
 -10   2  12      672.80      641.40     45.41 o 
  -9   2  12       99.18      167.61     49.91 o 
  -8   2  12       20.74       43.47     29.15 o 
  -7   2  12      357.91      413.66     49.77 o 
  -6   2  12      265.16      297.98     37.52 o 
  -5   2  12       63.05       61.45     28.32 o 
  -4   2  12      268.41      270.29     37.31 o 
  -3   2  12       42.61       27.73     27.76 o 
  -2   2  12        9.52        0.00     34.64 o 
  -1   2  12        1.42       -2.63     27.64 o 
   0   2  12       39.70       37.05     32.99 o 
   1   2  12       34.31       29.41     37.45 o 
   2   2  12        5.84       27.80     37.20 o 
   3   2  12        0.05        7.74     36.80 o 
   4   2  12       47.04       50.28     40.92 o 
   5   2  12      387.14      339.42     48.70 o 
   6   2  12       20.37       18.67     38.63 o 
   7   2  12      441.72      495.43     53.04 o 
   8   2  12       46.45       33.58     42.79 o 
   9   2  12       26.90       16.65     42.60 o 
  10   2  12        3.39        2.45     43.37 o 
  11   2  12       42.94       64.41     45.69 o 
 -15   3  12        6.42       77.64     80.86 o 
 -14   3  12       35.84      113.61     38.02 o 
 -13   3  12      451.37      465.55     68.31 o 
 -12   3  12      110.93      135.11     54.72 o 
 -11   3  12        3.71       10.01     33.44 o 
 -10   3  12       71.69      111.62     37.84 o 
  -9   3  12       24.92       15.80     31.59 o 
  -8   3  12       73.58      113.14     40.45 o 
  -7   3  12        2.92      -26.50     28.16 o 
  -6   3  12        3.58       49.62     31.93 o 
  -5   3  12      152.35      166.52     38.98 o 
  -4   3  12        6.25       20.37     30.11 o 
  -3   3  12       50.00       66.24     30.94 o 
  -2   3  12      159.42      156.98     36.09 o 
  -1   3  12      348.83      391.46     44.25 o 
   0   3  12        4.49       23.06     43.42 o 
   1   3  12      230.94      299.62     40.29 o 
   2   3  12      592.43      549.68     50.31 o 
   3   3  12      218.86      185.99     42.42 o 
   4   3  12        0.02        0.35     37.05 o 
   5   3  12       39.92       49.80     45.32 o 
   6   3  12       40.41       35.90     39.68 o 
   7   3  12        0.38      -12.62     52.86 o 
   8   3  12        0.06       54.38     54.78 o 
   9   3  12      122.84      143.04     61.03 o 
  10   3  12      223.80      126.93     86.71 o 
 -13   4  12      277.16      318.82     46.18 o 
 -12   4  12       27.35       56.91     36.43 o 
 -11   4  12       70.32       79.33     40.47 o 
 -10   4  12       26.87       60.14     35.42 o 
  -9   4  12      412.57      362.89     49.16 o 
  -8   4  12       13.18       54.11     32.33 o 
  -7   4  12      101.02      103.77     36.45 o 
  -6   4  12      133.60      132.58     35.93 o 
  -5   4  12        7.58       38.09     31.77 o 
  -4   4  12      872.08      801.44     51.32 o 
  -3   4  12      179.02      225.18     42.21 o 
  -2   4  12       49.78       67.94     41.40 o 
  -1   4  12        2.39       41.07    105.31 o 
   0   4  12       31.61       59.43     39.01 o 
   1   4  12       22.56       72.85     39.37 o 
   2   4  12      357.11      400.12     58.99 o 
   3   4  12      439.30      521.13     63.81 o 
   4   4  12       12.80       39.14     38.90 o 
   5   4  12      318.57      350.56     59.56 o 
   6   4  12      239.67      167.73     76.77 o 
   7   4  12      677.55      699.39    100.87 o 
   8   4  12      580.71      559.75     94.27 o 
 -10   5  12       39.73       57.54     51.35 o 
  -9   5  12       23.20       12.31     65.24 o 
  -8   5  12       18.58       87.31     50.26 o 
  -7   5  12       56.27      103.07     52.48 o 
  -6   5  12      138.92      225.66     61.32 o 
  -5   5  12        4.25       21.97     43.43 o 
  -4   5  12      108.02      220.51     56.90 o 
  -3   5  12        9.25        4.70     42.68 o 
  -2   5  12       23.75       53.64     48.40 o 
  -1   5  12       13.92       66.53     44.52 o 
   0   5  12        2.92       50.04     44.74 o 
   1   5  12       41.70       24.76     44.95 o 
   2   5  12       38.54       38.59     45.80 o 
   3   5  12      117.28      162.27     53.76 o 
   4   5  12      823.72      890.87     79.34 o 
   5   5  12      471.70      652.99     78.43 o 
   6   5  12        8.54       62.81     49.49 o 
  -3   6  12      137.14      178.62     92.44 o 
  -2   6  12      246.56      360.84    108.36 o 
 -14   1  13      249.18      220.60     51.90 o 
 -13   1  13       73.56       51.00     41.60 o 
 -12   1  13      202.82      162.55     44.37 o 
 -11   1  13       52.09       26.21     48.64 o 
 -10   1  13       46.93       -1.02     38.60 o 
  -9   1  13      346.29      310.39     46.75 o 
  -8   1  13      652.12      557.95     51.72 o 
  -7   1  13      360.35      286.89     45.22 o 
  -6   1  13      217.62      197.84     42.16 o 
  -5   1  13      166.56       98.44     39.21 o 
  -4   1  13      195.65      215.17     42.67 o 
  -3   1  13        4.22       20.81     38.52 o 
  -2   1  13        9.24       24.56     24.47 o 
  -1   1  13       20.70       14.83     23.77 o 
   0   1  13      135.10      114.95     29.99 o 
   1   1  13      172.16      180.66     32.59 o 
   2   1  13      615.83      572.41     48.61 o 
   3   1  13       17.17       16.26     29.91 o 
   4   1  13        1.76      -31.30     28.35 o 
   5   1  13       59.49       36.20     31.60 o 
   6   1  13        2.81      -14.97     30.60 o 
   7   1  13       20.22        5.04     29.22 o 
   8   1  13      229.94      227.60     48.47 o 
   9   1  13       84.41       62.17     35.41 o 
 -13   2  13      375.64      331.93     50.97 o 
 -12   2  13      107.53       84.98     43.06 o 
 -11   2  13      579.45      429.12     79.32 o 
 -10   2  13      306.13      263.11     46.57 o 
  -9   2  13      131.54      104.91     56.13 o 
  -8   2  13        3.08      -14.23     37.45 o 
  -7   2  13        9.20       25.80     36.93 o 
  -6   2  13       15.11       12.55     37.60 o 
  -5   2  13      286.50      226.06     44.00 o 
  -4   2  13       14.48        1.57     36.65 o 
  -3   2  13       30.57       45.36     34.04 o 
  -2   2  13       27.74       32.04     29.49 o 
  -1   2  13      946.68      880.82     59.51 o 
   0   2  13      441.27      461.50     50.91 o 
   1   2  13      478.53      451.96     50.97 o 
   2   2  13      473.62      419.95     51.16 o 
   3   2  13       52.09       39.77     39.64 o 
   4   2  13      251.24      331.44     49.68 o 
   5   2  13      177.23      234.79     48.21 o 
   6   2  13        0.39        0.04     42.01 o 
   7   2  13       71.68       34.20     45.02 o 
   8   2  13       49.44      116.17     46.82 o 
 -11   3  13      559.35      515.86     61.74 o 
 -10   3  13        5.21       84.09     39.15 o 
  -9   3  13      269.15      167.94     49.51 o 
  -8   3  13      369.80      399.12     78.83 o 
  -7   3  13     1622.27     1490.71     69.89 o 
  -6   3  13      837.96      787.22     54.89 o 
  -5   3  13       11.79       51.21     32.68 o 
  -4   3  13      107.00      122.96     45.90 o 
  -3   3  13      153.33      208.65     62.95 o 
  -2   3  13      464.13      410.76     54.83 o 
  -1   3  13      220.76      236.57     50.11 o 
   0   3  13      119.48      100.13     46.13 o 
   1   3  13      250.49      255.29     90.29 o 
   2   3  13      290.65      252.60     57.85 o 
   3   3  13        0.65       59.89     39.87 o 
   4   3  13      137.32      209.01     45.11 o 
   5   3  13      179.97      140.99     65.22 o 
   6   3  13       46.80       67.59     41.89 o 
  -9   4  13       90.83      110.23     40.85 o 
  -8   4  13      148.55      219.07     40.68 o 
  -7   4  13      500.96      498.73     90.38 o 
  -6   4  13       22.45       69.48     34.39 o 
  -5   4  13       85.12       45.55     41.32 o 
  -4   4  13      221.48      311.13     50.38 o 
  -3   4  13      569.91      718.18    187.88 o 
  -2   4  13      322.01      502.52    116.66 o 
  -1   4  13      553.30      624.77     73.66 o 
   0   4  13      263.65      318.30     80.88 o 
   1   4  13       97.50      123.46     71.09 o 
   2   4  13       14.40       86.65     68.68 o 
   3   4  13        0.16      -20.94     64.41 o 
   4   4  13      106.60      150.83     76.21 o 
 -10   0  14      305.02      205.99     88.32 o 
  -9   0  14      365.72      389.38     53.79 o 
  -8   0  14      148.17      107.97     45.95 o 
  -7   0  14       73.66       65.20     54.86 o 
  -6   0  14        1.09       20.80     44.68 o 
  -5   0  14      363.27      321.24     54.59 o 
  -4   0  14      645.91      655.86    151.40 o 
  -3   0  14      159.22       96.62     48.47 o 
  -2   0  14      215.08      197.86     51.48 o 
  -1   0  14       53.64       48.70     46.75 o 
   0   0  14      151.57      193.49     50.73 o 
   1   0  14       28.17       38.97     44.93 o 
   2   0  14      252.05      183.54     50.81 o 
   3   0  14       55.73       72.77     75.28 o 
   4   0  14     1199.19     1065.71     78.82 o 
  -9   1  14      679.01      601.69     55.87 o 
  -8   1  14      897.78      751.79     60.94 o 
  -7   1  14      226.59      181.20     44.91 o 
  -6   1  14        4.52      -32.51     39.23 o 
  -5   1  14        0.17       -8.15     38.41 o 
  -4   1  14      299.83      331.82     48.31 o 
  -3   1  14      722.05      576.80     54.30 o 
  -2   1  14      331.60      368.54     48.52 o 
  -1   1  14       92.77      189.16     45.81 o 
   0   1  14       13.76       51.59     41.99 o 
   1   1  14      345.01      317.96     50.40 o 
   2   1  14       11.64       28.05     40.78 o 
   3   1  14       53.05      -27.83     40.06 o 
   4   1  14       45.33       73.80     41.84 o 
  -8   2  14      145.78      122.47     38.08 o 
  -7   2  14      409.92      267.30     46.39 o 
  -6   2  14       23.92       24.01     37.14 o 
  -5   2  14        5.89       19.15     32.92 o 
  -4   2  14      362.89      198.74     56.19 o 
  -3   2  14       13.50      -12.82     39.10 o 
  -2   2  14       15.91       14.37     41.33 o 
  -1   2  14       13.79       25.47     40.91 o 
   0   2  14        0.08        5.33     39.33 o 
   1   2  14        7.84       24.07     45.38 o 
   2   2  14      234.14      149.14     45.87 o 
                                                 
